# Supplementary material for: A bibliometric analysis of resistance to PD-1/PD-L1 inhibitors
Source: Front Immunol. 2026 May 28;17:1788252. doi: 10.3389/fimmu.2026.1788252 (PMC13253689; doi:10.3389/fimmu.2026.1788252)
Supplement: Supplementary file 2 [file Table2.xlsx]

## Sheet: 筛选者2
序号	文献标题	分类
1	Response to single agent PD-1 inhibitor after progression on previous PD-1/PD-L1 inhibitors: a case series	Human Clinical Samples（Prospective study）
2	Efficacies of programmed cell death 1 ligand 1 blockade in non-small cell lung cancer patients with acquired resistance to prior programmed cell death 1 inhibitor and development of diabetic ketoacidosis caused by two different etiologies: a retrospective case series	Human Clinical Samples（Retrospective study）
3	Overcoming resistance to PD-1 inhibitors: the synergistic anti-tumor effect with inflammatory factors	Human Clinical Samples（Retrospective study）
4	Synergistic effect of programmed death-1 inhibitor and programmed death-1 ligand-1 inhibitor combined with chemotherapeutic drugs on DLBCL cell lines in vitro and in vivo	Mouse Models
5	STK11/LKB1 Mutations and PD-1 Inhibitor Resistance in KRAS-Mutant Lung Adenocarcinoma	Human Clinical Samples（Prospective study）
6	Efficacy and safety of first-line PD-L1/PD-1 inhibitors in limited-stage small cell lung cancer: a multicenter propensity score matched retrospective study	Human Clinical Samples（Retrospective study）
7	A Phase 1/2 study of the PD-L1 inhibitor, BGB-A333, alone and in combination with the PD-1 inhibitor, tislelizumab, in patients with advanced solid tumours	Human Clinical Samples（RCT）
8	Blockade of CCL2 expression overcomes intrinsic PD-1/PD-L1 inhibitor-resistance in transglutaminase 2-induced PD-L1 positive triple negative breast cancer	Human Clinical Samples（Retrospective study）
9	In vitro and in vivo synergistic efficacy of ceritinib combined with programmed cell death ligand-1 inhibitor in anaplastic lymphoma kinase-rearranged non-small-cell lung cancer	Mouse Models
10	Case report: Significant response to PD-L1 inhibitor after resistance to PD-1 inhibitor in an advanced alpha-fetoprotein-positive gastric cancer	Human Clinical Samples（Case series）
11	TIM-3 expression induces resistance to PD-1 inhibitor in G-CSF-producing lung spindle cell carcinoma: A case report	Human Clinical Samples（Case series）
12	Efficacy of PRaG therapy in microsatellite-stable metastatic colorectal cancer: a comparative analysis of PD-1/PD-L1 inhibitor-based combination therapies	Human Clinical Samples（Retrospective study）
13	Case Report: Complete Response to Nivolumab in a Patient With Programmed Cell Death 1 Ligand 1-Positive and Multiple Gene-Driven Anaplastic Lymphoma Kinase Tyrosine Kinase Inhibitor-Resistant Lung Adenocarcinoma	Human Clinical Samples（Case series）
14	PD-1 inhibitor gastroenterocolitis: case series and appraisal of 'immunomodulatory gastroenterocolitis'	Human Clinical Samples（Case series）
15	Oligo-residual disease in PD-1/PD-L1 inhibitor-treated metastatic non-small cell lung cancer: incidence, pattern of failure, and clinical value of local consolidative therapy	Human Clinical Samples（Retrospective study）
16	Combined Immune Checkpoint Blockade and Helixor® Therapy in Oncology: Real-World Tolerability and Subgroup Survival (ESMO GROW)	Human Clinical Samples（Retrospective study）
17	ABCB11 accumulated in immature tertiary lymphoid structures participates in xenobiotic metabolic process and predicts resistance to PD-1/PD-L1 inhibitors in head and neck squamous cell carcinoma	Human Clinical Samples（Retrospective study）
18	Response to toripalimab combined with radiotherapy in advanced non-small cell lung cancer-not otherwise specified A case report	Human Clinical Samples（Case series）
19	Characteristics of the immune microenvironment associated with RRM2 expression and its application to PD-L1/PD-1 inhibitors in lung adenocarcinoma	Human Clinical Samples（Retrospective study）
20	Safety and Antitumor Activity of α-PD-L1 Antibody as Monotherapy or in Combination with α-TIM-3 Antibody in Patients with Microsatellite Instability-High/Mismatch Repair-Deficient Tumors	Human Clinical Samples（Prospective study）
21	A PD-1 Inhibitor Induces Complete Response of Advanced Bladder Urothelial Carcinoma: A Case Report	Human Clinical Samples（Case series）
22	A Novel PD-L1 Antibody Promotes Antitumor Function of Peripheral Cytotoxic Lymphocytes after Radical Nephrectomy in Patients with Renal Cell Carcinoma	Human Clinical Samples（Retrospective study）
23	Complete Response to the Sequential Treatment with Regorafenib Followed by PD-1 Inhibitor in a Sorafenib-Refractory Hepatocellular Carcinoma Patient	Human Clinical Samples（Case series）
24	Carbohydrate Strengthens the Immunotherapeutic Effect of Small-Molecule PD-L1 Inhibitors	Mouse Models
25	Overcoming the resistance of hepatocellular carcinoma to PD-1/PD-L1 inhibitor and the resultant immunosuppression by CD38 siRNA-loaded extracellular vesicles	Mouse Models
26	The progress and confusion of anti-PD1/PD-L1 immunotherapy for patients with advanced non-small cell lung cancer	Human Clinical Samples（Retrospective study）
27	The mechanism of ABL1 upregulating the expression of PD-L1 and the therapeutic effect of PD-L1 and STAT3 inhibitors in lung adenocarcinoma	In Vitro Studies
28	PD-L1 Inhibitor Regulates the miR-33a-5p/PTEN Signaling Pathway and Can Be Targeted to Sensitize Glioblastomas to Radiation	Human Clinical Samples（Retrospective study）
29	Eganelisib, a First-in-Class PI3Kg Inhibitor, in Patients with Advanced Solid Tumors: Results of the Phase 1/1b MARIO-1 Trial	Human Clinical Samples（Retrospective study）
30	Bioinformatics Identification of Regulatory Genes and Mechanism Related to Hypoxia-Induced PD-L1 Inhibitor Resistance in Hepatocellular Carcinoma	Human Clinical Samples（Retrospective study）
31	Possibility of PD-1/PD-L1 inhibitors for the treatment of patients with chronic hepatitis B infection	Human Clinical Samples（Retrospective study）
32	OCT4&SOX2-specific cytotoxic T lymphocytes plus programmed cell death protein 1 inhibitor presented with synergistic effect on killing lung cancer stem-like cells in vitro and treating drug-resistant lung cancer mice in vivo	Mouse Models
33	Prim-O-glucosylcimifugin enhances the antitumour effect of PD-1 inhibition by targeting myeloid-derived suppressor cells	Mouse Models
34	Efficacy and safety of lenvatinib combined with PD-1/PD-L1 inhibitors plus Gemox chemotherapy in advanced biliary tract cancer	Human Clinical Samples（Retrospective study）
35	Effect and mechanism of local radiotherapy combined with immune checkpoint inhibitor in the treatment of metastatic triple negative breast cancer	Human Clinical Samples（Retrospective study）
36	Efficacy and safety of PD-1/PD-L1 inhibitors in elderly patients with advanced non-small cell lung cancer	Human Clinical Samples（Retrospective study）
37	PD-1 Blockade With Concurrent Radiotherapy for Locally Advanced Inoperable Cutaneous Squamous Cell Carcinoma	Human Clinical Samples（Case series）
38	Toripalimab combined with concurrent platinum-based Chemoradiotherapy in patients with locally advanced cervical Cancer: an open-label, single-arm, phase II trial	Human Clinical Samples（Prospective study）
39	Immunotherapy Approaches for Breast Cancer Patients in 2023	Human Clinical Samples（Retrospective study）
40	PD-1 checkpoint inhibition: Toxicities and management	Human Clinical Samples（Retrospective study）
41	Survival outcomes and response to immune checkpoint inhibitors among patients with advanced Merkel cell carcinoma: a retrospective study of 81 patients	Human Clinical Samples（Prospective study）
42	Functional Role of NOXA in Hypoxia-Mediated PD-L1 Inhibitor Response in Hepatocellular Carcinoma	In Vitro Studies
43	BTN2A1-BRAF fusion may be a novel mechanism of resistance to osimertinib in lung adenocarcinoma: a case report	Human Clinical Samples（Case series）
44	Safety and tolerability of PD-1/PD-L1 inhibitors in elderly and frail patients with advanced malignancies	Human Clinical Samples（Retrospective study）
45	Inflammatory markers predict efficacy of immunotherapy in advanced non-small cell lung cancer: a preliminary exploratory study	Human Clinical Samples（Retrospective study）
46	PD-1/PD-L1 Inhibitors and Chemotherapy Synergy: Impact on Drug Resistance and PD-L1 Expression in Breast Cancer-Immune Cell Co-Cultures	In Vitro Studies
47	Prognostic roles of hematological indicators in programmed cell death protein 1/programmed cell death ligand 1 inhibitors for small-cell lung cancer: a retrospective cohort study	Human Clinical Samples（Retrospective study）
48	Study protocol of KeyPemls-004: A phase 2 study of pembrolizumab in combination with plinabulin and docetaxel in previously treated patients with metastatic non-small cell lung cancer and progressive disease (PD) after immunotherapy (PD-1/PD-L1 inhibitor) alone or in combination with platinum-doublet chemotherapy	Human Clinical Samples（Prospective study）
49	A Phase I Study of an IDO-1 Inhibitor (LY3381916) as Monotherapy and in Combination With an Anti-PD-L1 Antibody (LY3300054) in Patients With Advanced Cancer	Human Clinical Samples（Prospective study）
50	An engineered oncolytic virus expressing PD-L1 inhibitors activates tumor neoantigen-specific T cell responses	Human Clinical Samples（Retrospective study）
51	Therapeutic potential of isochlorogenic acid A from Taraxacum officinale in improving immune response and enhancing the efficacy of PD-1/PD-L1 blockade in triple-negative breast cancer	Mouse Models
52	Cordycepin mediates pyroptosis in HCC through the upregulation of TXNIP and synergizes with anti-PD-L1 immunotherapy	Mouse Models
53	Diacylglycerol kinase α inhibition cooperates with PD-1-targeted therapies to restore the T cell activation program	In Vitro Studies
54	Cisplatin-induced Pyroptosis Enhances the Efficacy of PD-L1 Inhibitor in Small-Cell Lung Cancer via GSDME/IL12/CD4Tem Axis	Human Clinical Samples（Retrospective study）
55	Short-Interval, Low-Dose Peptide Receptor Radionuclide Therapy in Combination with PD-1 Checkpoint Immunotherapy Induces Remission in Immunocompromised Patients with Metastatic Merkel Cell Carcinoma	Human Clinical Samples（Case series）
56	EGFR Mutations and ALK Rearrangements Are Associated with Low Response Rates to PD-1 Pathway Blockade in Non-Small Cell Lung Cancer: A Retrospective Analysis	Human Clinical Samples（Retrospective study）
57	PD-1/PD-L1 inhibitors plus chemotherapy versus chemotherapy alone for TKIs-resistant, EGFR-mutant, advanced non-small-cell lung cancer: a phase 3 RCTs based meta-analysis	Human Clinical Samples（RCT）
58	Immune activation following PD-L1 inhibitor plus chemoradiotherapy in locally advanced rectal cancer: a retrospective, single-arm study	Human Clinical Samples（Retrospective study）
59	Microneedles loaded with PD-L1 inhibitor and doxorubicin GelMA hydrogel for melanoma immunochemotherapy	Mouse Models
60	Tumor-specific delivery of clickable inhibitor for PD-L1 degradation and mitigating resistance of radioimmunotherapy	In Vitro Studies
61	NECTIN4 regulates the cell surface expression of CD155 in non-small cell lung cancer cells and induces tumor resistance to PD-1 inhibitors	Mouse Models
62	Relationship between HBsAg/HBV DNA and prognosis in patients with HBV-related hepatocellular carcinoma treated with PD-1/PD-L1 inhibitors	Human Clinical Samples（Retrospective study）
63	Real-world utilization of PD-1/PD-L1 inhibitors with palliative radiotherapy in patients with metastatic non-small cell lung cancer	Human Clinical Samples（Retrospective study）
64	Clinical study of adebrelimab in combination with apatinib and irinotecan for PD-1 inhibitor-ineffective advanced-stage gastric cancer: study protocol for a single-arm, single-centre, exploratory trial	Human Clinical Samples（Prospective study）
65	Anti-PD-L1/TGF-βR fusion protein (SHR-1701) overcomes disrupted lymphocyte recovery-induced resistance to PD-1/PD-L1 inhibitors in lung cancer	Human Clinical Samples（Retrospective study）
66	KEYNOTE-991: pembrolizumab plus enzalutamide and androgen deprivation for metastatic hormone-sensitive prostate cancer	Human Clinical Samples（RCT）
67	Efficiency and toxicity of nab-paclitaxel and camrelizumab in the second or above line treatment of advanced non-small cell lung cancer: a retrospective cohort study	Human Clinical Samples（Retrospective study）
68	The Stone Guest: How Does pH Affect Binding Properties of PD-1/PD-L1 Inhibitors?	Human Clinical Samples（Retrospective study）
69	Clinical observation of immune checkpoint inhibitors in the treatment of advanced pancreatic cancer: a real-world study in Chinese cohort	Human Clinical Samples（Retrospective study）
70	A Comprehensive Biomarker Analysis of Microsatellite Unstable/Mismatch Repair Deficient Colorectal Cancer Cohort Treated with Immunotherapy	Human Clinical Samples（Retrospective study）
71	A retrospective study on the efficacy and safety of Envafolimab, a PD-L1 inhibitor, in the treatment of advanced malignant solid tumors	Human Clinical Samples（Retrospective study）
72	Efficacy and safety of anlotinib combined with PD-1/PD-L1 inhibitors as second-line and subsequent therapy in advanced small-cell lung cancer	Human Clinical Samples（Retrospective study）
73	Safety and efficacy of oral cancer vaccine B440 in patients with PD-1/PD-L1 inhibitor-resistant advanced urothelial cancer: a study protocol for a phase 1 multicenter, open-label, single-arm clinical trial	Human Clinical Samples（RCT）
74	Molecular and Immune Profiling of Syngeneic Mouse Models Predict Response to Immune Checkpoint Inhibitors in Gastric Cancer	Mouse Models
75	The mechanism and research progress of PD-1/PD-L1 on immune escape of lung cancer	Human Clinical Samples（Retrospective study）
76	PD-L1 expression in ovarian clear cell carcinoma using the 22C3 pharmDx assay	Human Clinical Samples（Retrospective study）
77	Enfortumab vedotin promotes PD-L1 expression in urothelial carcinoma via NF-κB and STAT3 pathways highlighting mechanisms of immune evasion and potential for combination therapy	In Vitro Studies
78	Treatment Patterns and Attrition With Lines of Therapy for Advanced Urothelial Carcinoma in the US	Human Clinical Samples（Retrospective study）
79	Safety and activity of tarlatamab in combination with a PD-L1 inhibitor as first-line maintenance therapy after chemo-immunotherapy in patients with extensive-stage small-cell lung cancer (DeLLphi-303): a multicentre, non-randomised, phase 1b study	Human Clinical Samples（Case series）
80	Safety and Clinical Activity of a New Anti-PD-L1 Antibody as Monotherapy or Combined with Targeted Therapy in Advanced Solid Tumors: The PACT Phase Ia/Ib Trial	Human Clinical Samples（Prospective study）
81	Combination bezafibrate and nivolumab treatment of patients with advanced non-small cell lung cancer	Human Clinical Samples（Prospective study）
82	Exosomal PD-L1 in non-small cell lung Cancer: Implications for immune evasion and resistance to immunotherapy	Human Clinical Samples（Retrospective study）
83	CSF-1R inhibitor, pexidartinib, sensitizes esophageal adenocarcinoma to PD-1 immune checkpoint blockade in a rat model	Other Animal Models
84	Programmed cell death protein 1 inhibitors in advanced cutaneous squamous cell carcinoma: real-world data of a retrospective, multicenter study	Human Clinical Samples（Prospective study）
85	Discovery of bioactive natural products of microbial origin as inhibitors of the PD-1/PD-L1 protein-protein interaction	In Vitro Studies
86	Pembrolizumab and other immune checkpoint inhibitors in locally advanced or metastatic Merkel Cell Carcinoma: safety and efficacy	Human Clinical Samples（Retrospective study）
87	Activity of ipilimumab plus nivolumab in avelumab-refractory Merkel cell carcinoma	Human Clinical Samples（Retrospective study）
88	Safety and clinical activity of durvalumab combined with tremelimumab in recurrent/metastatic head and neck squamous cell carcinoma: a multicenter phase I study	Human Clinical Samples（Case series）
89	Glyoxalase-1-Dependent Methylglyoxal Depletion Sustains PD-L1 Expression in Metastatic Prostate Cancer Cells: A Novel Mechanism in Cancer Immunosurveillance Escape and a Potential Novel Target to Overcome PD-L1 Blockade Resistance	Human Clinical Samples（Retrospective study）
90	PD-1 inhibition plus platinum-based chemotherapy (PBC) or PBC alone in the first-line treatment of locally advanced or metastatic pulmonary lymphoepithelioma-like carcinoma	Human Clinical Samples（Retrospective study）
91	Transforming acidic coiled-coil-containing protein 3-mediated lipid metabolism reprogramming impairs CD8+ T-cell cytotoxicity in hepatocellular carcinoma	Human Clinical Samples（Retrospective study）
92	A phase Ib study to assess the safety of the human papillomavirus DNA vaccine (AMV002) in combination with durvalumab for HPV-associated oropharyngeal squamous cell carcinoma	Human Clinical Samples（Prospective study）
93	Outcomes of Programmed Cell Death Protein 1 (PD-1) and Programmed Death-Ligand 1 (PD-L1) Inhibitor Therapy in HIV Patients with Advanced Cancer	Human Clinical Samples（Retrospective study）
94	Analysis of the effectiveness and safety of lenvatinib/bevacizumab combined with PD-1/PD-L1 inhibitors and GEMOX in the first-line treatment of advanced biliary tract carcinoma	Human Clinical Samples（Retrospective study）
95	Hepatic arterial infusion chemotherapy plus lenvatinib with or without programmed cell death protein-1 inhibitors for advanced cholangiocarcinoma	Human Clinical Samples（Retrospective study）
96	Hepatic arterial infusion chemotherapy, lenvatinib plus programmed cell death protein-1 inhibitors: A promising treatment approach for high-burden hepatocellular carcinoma	Human Clinical Samples（Retrospective study）
97	Tumor-suppressing multi-enterobacteria and PD-1/PD-L1 immune checkpoint inhibitor combination improves the outcome of hepatocellular carcinoma therapy	Human Clinical Samples（Retrospective study）
98	The combination of flaxseed lignans and PD-1/ PD-L1 inhibitor inhibits breast cancer growth via modulating gut microbiome and host immunity	Human Clinical Samples（Retrospective study）
99	Regulation of PD-L1 Protein Expression by the E3 Ubiquitin Ligase GP78	In Vitro Studies
100	Plant-derived Durvalumab variants show efficient PD-1/PD-L1 blockade and therapeutically favourable FcR binding	In Vitro Studies
101	Neoadjuvant programmed cell death protein 1 inhibitors combined with chemotherapy in resectable non-small cell lung cancer: an open-label, multicenter, single-arm study	Human Clinical Samples（Prospective study）
102	MicroRNA-326 negatively regulates CD155 expression in lung adenocarcinoma	Human Clinical Samples（Retrospective study）
103	Efficacy of PD-1/PD-L1 blockade immunotherapy in recurrent/ metastatic high-grade neuroendocrine carcinoma of the cervix: A retrospective study	Human Clinical Samples（Retrospective study）
104	Retrospective study on the efficacy and tolerability of dose modification of PD-1 and PD-L1 inhibitors in hospital-system community outpatient cancer clinics	Human Clinical Samples（Retrospective study）
105	Cutaneous adverse events associated with PD-1 inhibitor-based therapy in patients with non-small-cell lung cancer	Human Clinical Samples（Retrospective study）
106	Carbon ion irradiation induces DNA damage in melanoma and optimizes the tumor microenvironment based on the cGAS-STING pathway	Human Clinical Samples（Retrospective study）
107	A feed-forward loop based on aerobic glycolysis and TGF-β between tumor-associated macrophages and bladder cancer cells promoted malignant progression and immune escape	Human Clinical Samples（Retrospective study）
108	Efficacy and optimal combination timing of chemotherapy combined with PD-1 inhibitor in advanced cervical cancer: a multicenter retrospective cohort study	Human Clinical Samples（Retrospective study）
109	PD-1/PD-L1 Checkpoint Inhibitors Are Active in the Chicken Embryo Model and Show Antitumor Efficacy In Ovo	Mouse Models
110	Phase I study of envafolimab (KN035), a novel subcutaneous single-domain anti-PD-L1 monoclonal antibody, in Japanese patients with advanced solid tumors	Human Clinical Samples（Prospective study）
111	Breaking the mold: Overcoming resistance to immune checkpoint inhibitors	Human Clinical Samples（Retrospective study）
112	Argon-helium knife cryoablation plus programmed cell death protein 1 inhibitor in the treatment of advanced soft tissue sarcomas: there is no evidence of the synergistic effects of this combination therapy	Human Clinical Samples（Retrospective study）
113	Immune checkpoint inhibitors further aggravate proteinuria in patients with metastatic renal cell carcinoma after long-term targeted therapy	Human Clinical Samples（Retrospective study）
114	Lymphocyte-activating gene 3 expression in tumor cells predicts immune checkpoint inhibitor response in triple negative breast cancer	Human Clinical Samples（Retrospective study）
115	Phase I Study of the Indoleamine 2,3-Dioxygenase 1 (IDO1) Inhibitor Navoximod (GDC-0919) Administered with PD-L1 Inhibitor (Atezolizumab) in Advanced Solid Tumors	Human Clinical Samples（Prospective study）
116	First-in-Human Phase I Study of Envafolimab, a Novel Subcutaneous Single-Domain Anti-PD-L1 Antibody, in Patients with Advanced Solid Tumors	Human Clinical Samples（Prospective study）
117	A phase I study of the PD-L1 inhibitor, durvalumab, in combination with a PARP inhibitor, olaparib, and a VEGFR1-3 inhibitor, cediranib, in recurrent women's cancers with biomarker analyses	Human Clinical Samples（Prospective study）
118	CTLA4 blockade abrogates KEAP1/STK11-related resistance to PD-(L)1 inhibitors	Human Clinical Samples（RCT）
119	Early fatigue in cancer patients receiving PD-1/PD-L1 checkpoint inhibitors: an insight from clinical practice	Human Clinical Samples（Prospective study）
120	Local radiotherapy in extensive-stage small-cell lung cancer sustainably boosts the clinical benefit of first-line immunotherapy: a case report	Human Clinical Samples（Retrospective study）
121	MGCD0103 induces apoptosis and simultaneously increases the expression of NF-κB and PD-L1 in classical Hodgkin's lymphoma	Human Clinical Samples（Prospective study）
122	Discovery and pharmacological characterization of cetrelimab (JNJ-63723283), an anti-programmed cell death protein-1 (PD-1) antibody, in human cancer models	Mouse Models
123	Atypical Response in Metastatic Non-Small Cell Lung Cancer Treated with PD-1/PD-L1 Inhibitors: Radiographic Patterns and Clinical Value of Local Therapy	Human Clinical Samples（Retrospective study）
124	Self-delivered sonodynamic nanomedicine for enhanced tumor immunotherapy by simultaneously reversing the immunosuppression and immune resistance	Mouse Models
125	Comprehensive in vitro characterization of PD-L1 small molecule inhibitors	In Vitro Studies
126	PD-L1 ≥ 50% lung cancer refractory to PD-1 inhibition: the role of salvage chemo-immunotherapy combination	Human Clinical Samples（Retrospective study）
127	Anti-PD-1 antibodies, a novel treatment option for advanced chemoresistant pulmonary lymphoepithelioma carcinoma	Human Clinical Samples（Prospective study）
128	Engineered Mycobacterium smegmatis expressing anti-PD-L1/IL-15 immunocytokine induces and activates specific antitumor immunity	Mouse Models
129	LMNB2-mediated high PD-L1 transcription triggers the immune escape of hepatocellular carcinoma	Human Clinical Samples（Retrospective study）
130	Novel oncolytic adenovirus-based PEPvIII vaccine displays a super antitumor effect in glioma models	Human Clinical Samples（Prospective study）
131	Enfortumab vedotin after PD-1 or PD-L1 inhibitors in cisplatin-ineligible patients with advanced urothelial carcinoma (EV-201): a multicentre, single-arm, phase 2 trial	Human Clinical Samples（Retrospective study）
132	Neoadjuvant transarterial chemoembolization (TACE) plus PD-1 inhibitor bridging to tumor resection in intermediate-stage hepatocellular carcinoma patients	Human Clinical Samples（Retrospective study）
133	A Phosphatidyl Conjugated Telomerase-Dependent Telomere-Targeting Nucleoside Demonstrates Colorectal Cancer Direct Killing and Immune Signaling	Human Clinical Samples（Prospective study）
134	A phase I study of the CSF1R inhibitor vimseltinib in combination with the PD-L1 inhibitor avelumab in patients with advanced sarcoma	Human Clinical Samples（Prospective study）
135	Regulatory T-cells-related signature for identifying a prognostic subtype of hepatocellular carcinoma with an exhausted tumor microenvironment	Human Clinical Samples（Retrospective study）
136	Phase I, first-in-human trial of programmed cell death receptor-1 (PD-1) inhibitor, JTX-4014, in adult patients with advanced, refractory, solid tumors	Human Clinical Samples（Prospective study）
137	Efficacy and safety of concurrent programmed cell death protein 1 inhibitor and definitive radiotherapy with immunonutrition support in esophageal squamous cell cancer: a phase II multicenter clinical trial	Human Clinical Samples（Prospective study）
138	A multicenter, phase Ib/II, open-label study of tivozanib with durvalumab in advanced hepatocellular carcinoma (DEDUCTIVE)	Human Clinical Samples（Prospective study）
139	Programmed Cell Death Ligand Expression Drives Immune Tolerogenesis across the Diverse Subtypes of Neuroendocrine Tumours	Human Clinical Samples（Retrospective study）
140	Determination of PD-L1 Expression in Circulating Tumor Cells of NSCLC Patients and Correlation with Response to PD-1/PD-L1 Inhibitors	Human Clinical Samples（Prospective study）
141	Original Research Association of tumour burden with the efficacy of programmed cell death-1/programmed cell death ligand-1 inhibitors for treatment-naive advanced non-small-cell lung cancer	Human Clinical Samples（Retrospective study）
142	PD-1 inhibition combined with intensity-modulated radiotherapy, to better serve patients with retroperitoneal lymph node metastases from gastrointestinal cancer	Human Clinical Samples（Retrospective study）
143	Immune Checkpoint Blockade Combined with AbnobaViscum® Therapy Is Linked to Improved Survival in Advanced or Metastatic Non-Small-Cell Lung Cancer Patients: A Registry Study in Accordance with the ESMO Guidance for Reporting Real-World Evidence	Human Clinical Samples（RCT）
144	CDK9 inhibition as an effective therapy for small cell lung cancer	Mouse Models
145	Atezolizumab for the treatment of triple-negative breast cancer	Human Clinical Samples（Retrospective study）
146	Inosine enhances the efficacy of immune-checkpoint inhibitors in advanced solid tumors: A randomized, controlled, Phase 2 study	Human Clinical Samples（RCT）
147	Abnormal gut microbiota may cause PD-1 inhibitor-related cardiotoxicity via suppressing regulatory T cells	Human Clinical Samples（Retrospective study）
148	Modeling tumour heterogeneity of PD-L1 expression in tumour progression and adaptive therapy	Human Clinical Samples（Retrospective study）
149	PD-L1 and epithelial-mesenchymal transition in circulating tumor cells from non-small cell lung cancer patients: A molecular shield to evade immune system?	Human Clinical Samples（Retrospective study）
150	IFITM3 enhances immunosensitivity via MHC-I regulation and is associated with the efficacy of anti-PD-1/-L1 therapy in SCLC	Human Clinical Samples（Retrospective study）
151	Evaluation of the efficacy and safety of a precise thymalfasin-regulated PRaG regimen for advanced refractory solid tumours: protocol for the open-label, prospective, multicentre study (PRaG5.0 study)	Human Clinical Samples（Prospective study）
152	Triple blockade of EGFR, MEK and PD-L1 has antitumor activity in colorectal cancer models with constitutive activation of MAPK signaling and PD-L1 overexpression	Mouse Models
153	Successful treatment of recurrent refractory Kaposi's sarcoma in AIDS: a case report	Human Clinical Samples（Case series）
154	GSDME has prognostic and immunotherapeutic significance in residual hepatocellular carcinoma after insufficient radiofrequency ablation	Human Clinical Samples（Retrospective study）
155	Deciphering the potential role of PGRN in regulating CD8+ T cell antitumor immunity	Mouse Models
156	Case Report: Synergistic multimodal therapy in SMARCA4-deficient undifferentiated tumor: integrating chemotherapy, anti-angiogenesis immunotherapy, and radiotherapy for enhanced outcomes	Human Clinical Samples（Case series）
157	G0S2 Promotes PD-L1 Expression in Monocytes and Influences the Efficacy of PD-1 Inhibitors in Hepatocellular Carcinoma	Human Clinical Samples（Retrospective study）
158	Programmed cell death protein-1 inhibitors in the treatment of digestive system tumors in Chinese population: an observational study of effectiveness and safety	Human Clinical Samples（Retrospective study）
159	Extracellular vesicles-associated miRNAs in triple-negative breast cancer: from tumor biology to clinical relevance	Human Clinical Samples（Retrospective study）
160	Long-lasting complete response to SHR-1701 plus famitinib in refractory advanced gallbladder cancer: A case report	Human Clinical Samples（Prospective study）
161	Pembrolizumab for the treatment of renal cell carcinoma	Human Clinical Samples（Retrospective study）
162	Anti-tumor effects of NK cells and anti-PD-L1 antibody with antibody-dependent cellular cytotoxicity in PD-L1-positive cancer cell lines	Human Clinical Samples（Retrospective study）
163	IL6 Mediates Suppression of T- and NK-cell Function in EMT-associated TKI-resistant EGFR-mutant NSCLC	Human Clinical Samples（Retrospective study）
164	PD-1 inhibitor plus anlotinib for metastatic castration-resistant prostate cancer: a real-world study	Human Clinical Samples（Retrospective study）
165	PD-1/PD-L1 blockade inhibits epithelial-mesenchymal transition and improves chemotherapeutic response in breast cancer	In Vitro Studies
166	In Vivo Antitumor Activity of the PD-1/PD-L1 Inhibitor SCL-1 in Various Mouse Tumor Models	Mouse Models
167	Chemotherapy Following PD-1 Inhibitor Blockade in Patients with Unresectable Stage III/Stage IV Metastatic Melanoma: A Single Academic Institution Experience	Human Clinical Samples（Retrospective study）
168	Anti-Angiogenic Agent Combined with Anti-PD-1 Immunotherapy Showed Activity in Patients With Classical Hodgkin Lymphoma Who Have Failed Immunotherapy: A Retrospective Case Report Study	Human Clinical Samples（Retrospective study）
169	Outcomes With First-Line PD-1/PD-L1 Inhibitor Monotherapy for Metastatic Renal Cell Carcinoma (mRCC): A Multi-Institutional Cohort	Human Clinical Samples（Prospective study）
170	LITESPARK-011: belzutifan plus lenvatinib vs cabozantinib in advanced renal cell carcinoma after anti-PD-1/PD-L1 therapy	Human Clinical Samples（RCT）
171	Cell-Based Screen Identifies a Highly Potent and Orally Available ABCB1 Modulator for Treatment of Multidrug Resistance	Mouse Models
172	Real-World Effectiveness of Sorafenib versus Lenvatinib Combined with PD-1 Inhibitors in Unresectable Hepatocellular Carcinoma	Human Clinical Samples（Prospective study）
173	LASSO-Driven Selection of Biochemical and Clinical Markers for Primary Resistance to PD-1 Inhibitors in Metastatic Melanoma	Human Clinical Samples（Retrospective study）
174	Health-related Quality of Life of Patients with Locally Advanced or Metastatic Urothelial Cancer Treated with Enfortumab Vedotin after Platinum and PD-1/PD-L1 Inhibitor Therapy: Results from Cohort 1 of the Phase 2 EV-201 Clinical Trial	Human Clinical Samples（Prospective study）
175	A Phase III, randomized, open-label study (CONTACT-02) of cabozantinib plus atezolizumab versus second novel hormone therapy in patients with metastatic castration-resistant prostate cancer	Human Clinical Samples（RCT）
176	Molecular heterogeneity in urothelial carcinoma and determinants of clinical benefit to PD-L1 blockade	Human Clinical Samples（RCT）
177	Epigenetic Repression of STING by MYC Promotes Immune Evasion and Resistance to Immune Checkpoint Inhibitors in Triple-Negative Breast Cancer	Mouse Models
178	Immunogenicity of Atezolizumab: Influence of Testing Method and Sampling Frequency on Reported Anti-drug Antibody Incidence Rates	Human Clinical Samples（Prospective study）
179	Treatment Response, Survival Benefit and Safety Profile of PD-1 Inhibitor Plus Apatinib Versus Apatinib Monotherapy in Advanced Colorectal Cancer Patients	Human Clinical Samples（Retrospective study）
180	Pathologic response and safety to neoadjuvant PD-1 inhibitors and chemotherapy in resectable squamous non-small-cell Lung cancer	Human Clinical Samples（Retrospective study）
181	Lenvatinib Plus PD-1 Inhibitors versus Regorafenib in Patients with Advanced Hepatocellular Carcinoma After the Failure of Sorafenib: A Retrospective Study	Human Clinical Samples（Retrospective study）
182	Efficacy of PD-1 inhibitors combined with pegylated liposomal doxorubicin and dacarbazine compared with liposomal doxorubicin and dacarbazine in advanced leiomyosarcoma patients: a retrospective, single-institutional cohort study	Human Clinical Samples（Retrospective study）
183	A potential treatment option for transformed small-cell lung cancer on PD-L1 inhibitor-based combination therapy improved survival	Human Clinical Samples（Retrospective study）
184	Pulmonary pleomorphic carcinoma treated with PD-1 inhibitor: Two case reports	Human Clinical Samples（Retrospective study）
185	Discovery of (E)-2-cyano-N-(2,3-dihydrobenzo[b][1,4] dioxin-6-yl)-3-(1H-indol-3-yl)acrylamide as a novel TDO inhibitor for cancer treatment	In Vitro Studies
186	Discovery of Novel Acridane-Based Tubulin Polymerization Inhibitors with Anticancer and Potential Immunomodulatory Effects	In Vitro Studies
187	Initial analysis of the synergy of programmed cell death-1 (PD-1) inhibitor and concurrent chemoradiotherapy treatment for recurrent/metastatic head and neck squamous cell carcinoma patients	Human Clinical Samples（Retrospective study）
188	Insights into small molecule inhibitor bindings to PD-L1 with residue-specific binding free energy calculation	Human Clinical Samples（Retrospective study）
189	PD-1 inhibitors plus chemotherapy as first-line therapy for stage IV ESCC	Human Clinical Samples（Retrospective study）
190	Enlightening the Immune Mechanism of the Abscopal Effect in a Murine HCC Model and Overcoming the Late Resistance With Anti-PD-L1	Human Clinical Samples（Retrospective study）
191	Efficacy and safety of anti-PD-1 inhibitor versus anti-PD-L1 inhibitor in first-line treatment of extensive-stage small cell lung cancer: a multicenter retrospective study	Human Clinical Samples（Retrospective study）
192	Impact of Drp1-regulated changes in T cell activity on the combined antitumor effects of PARPi and PD-1 inhibitors	In Vitro Studies
193	Efficacy and safety profile of combining programmed cell death-1 (PD-1) inhibitors and antiangiogenic targeting agents as subsequent therapy for advanced or metastatic non-small cell lung cancer (NSCLC)	Human Clinical Samples（Retrospective study）
194	The safety and efficacy of neoadjuvant PD-1 inhibitor with chemotherapy for locally advanced esophageal squamous cell carcinoma	Human Clinical Samples（Retrospective study）
195	Effectiveness and Safety of the PD-1 Inhibitor Lenvatinib Plus Radiotherapy in Patients with HCC with Main PVTT: Real-World Data from a Tertiary Centre	Human Clinical Samples（Prospective study）
196	Case Report: Sustained Remission Due to PD-1-Inhibition in a Metastatic Melanoma Patient With Depleted B Cells	Human Clinical Samples（Case series）
197	Outcomes of programmed death protein-1 inhibitors treatment of chronic active Epstein Barr virus infection: A single center retrospective analysis	Human Clinical Samples（Case series）
198	Disitamab Vedotin plus anti-PD-1 antibody show good efficacy in refractory primary urethral cancer with low HER2 expression: a case report	Human Clinical Samples（Case series）
199	Efficacy and Adverse Events of PD-1 Inhibitors in Patients With Advanced Urothelial Carcinoma From a Real-World Experience	Human Clinical Samples（Retrospective study）
200	Preclinical Toxicity and Safety of MM-129-First-in-Class BTK/PD-L1 Inhibitor as a Potential Candidate against Colon Cancer	Human Clinical Samples（Retrospective study）
201	Efficacy and Prognostic Factors for Response to PD-1 Inhibitors in Advanced Cervical Carcinoma: A Retrospective Study	Human Clinical Samples（Prospective study）
202	OCT4 and SOX2 Specific Cytotoxic T Cells Exhibit Not Only Good Efficiency but Also Synergize PD-1 Inhibitor (Nivolumab) in Treating Breast Cancer Stem-Like Cells and Drug-Resistant Breast Cancer Mice	Human Clinical Samples（Retrospective study）
203	Dual efficacy of tocilizumab in managing PD-1 inhibitors-induced myocardial inflammatory injury and suppressing tumor growth with PD-1 inhibitors: a preclinical study	Human Clinical Samples（Retrospective study）
204	Lenvatinib Combined With a PD-1 Inhibitor as Effective Therapy for Advanced Intrahepatic Cholangiocarcinoma	Human Clinical Samples（Retrospective study）
205	Synthesis and Evaluation of 177Lu-DOTA-PD-L1-i and 225Ac-HEHA-PD-L1-i as Potential Radiopharmaceuticals for Tumor Microenvironment-Targeted Radiotherapy	Mouse Models
206	Regorafenib combined with a PD-1 inhibitor in the second-line setting for unresectable hepatocellular carcinoma in real-world practice	Human Clinical Samples（Retrospective study）
207	First-line tislelizumab and ociperlimab combined with gemcitabine and cisplatin in advanced biliary tract cancer (ZSAB-TOP): a multicenter, single-arm, phase 2 study	Human Clinical Samples（Retrospective study）
208	Oncolytic virus therapy in the elderly: immune frailty, challenges, and perspectives	Human Clinical Samples（Prospective study）
209	A Redox-Triggered Autophagy-Induced Nanoplatform with PD-L1 Inhibition for Enhancing Combined Chemo-Immunotherapy	In Vitro Studies
210	Development of a 68Gallium-Labeled D-Peptide PET Tracer for Imaging Programmed Death-Ligand 1 Expression	Human Clinical Samples（Retrospective study）
211	Neoadjuvant PD-1 inhibitor and apatinib combined with S-1 plus oxaliplatin for locally advanced gastric cancer patients: a multicentered, prospective, cohort study	Human Clinical Samples（Prospective study）
212	A real-world analysis of PD1 blockade from the Rete Ematologica Pugliese (REP) in patients with relapse/refractory Hodgkin's lymphoma	Human Clinical Samples（Retrospective study）
213	Programmed cell death 1 inhibitor plus chemotherapy vs. chemotherapy in advanced drive-gene-negative non-small-cell lung cancer patients: A real-world study	Human Clinical Samples（Retrospective study）
214	Efficacy and safety of programmed cell death receptor 1 inhibition-based regimens in patients with pediatric malignancies: the real-world study in China	Human Clinical Samples（Retrospective study）
215	Hepatocellular Carcinoma with Radiological Progression: Lenvatinib Plus PD-1 Inhibitor Combined with Microwave Ablation and Synchronous Transarterial Chemoembolization	Human Clinical Samples（Retrospective study）
216	Long-term survival of a patient with programmed death ligand 1-negative lung adenocarcinoma and oligoprogressive disease treated with nivolumab and stereotactic body radiation therapy	Human Clinical Samples（Case series）
217	Synergistic enhancement of immunological responses triggered by hyperthermia sensitive Pt NPs via NIR laser to inhibit cancer relapse and metastasis	In Vitro Studies
218	Efficacy and safety analysis of anlotinib combined with PD-1 inhibitors in advanced non-small cell lung cancer: a retrospective cohort study	Human Clinical Samples（Retrospective study）
219	Efficacy and Safety of Atezolizumab in Chinese Patients With Advanced Thymic Carcinoma: A Multicenter, Single-Arm Phase 2 Study	Human Clinical Samples（Prospective study）
220	Effectiveness and Tolerability of Anlotinib Plus PD-1 Inhibitors for Patients with Previously Treated Metastatic Soft-Tissue Sarcoma	Human Clinical Samples（Prospective study）
221	New-onset toxicity with programmed death-1 inhibitor rechallenge	Human Clinical Samples（Retrospective study）
222	Real-world efficacy and prognostic factors of lenvatinib plus PD-1 inhibitors in 378 unresectable hepatocellular carcinoma patients	Human Clinical Samples（Retrospective study）
223	The therapeutic impact of programmed death-1 in the treatment of colorectal cancer	Human Clinical Samples（Prospective study）
224	The Neoadjuvant Administration of PD-1 Inhibitor plus Concurrent Chemoradiotherapy in Patients with Locally Advanced Esophageal Squamous-Cell Carcinoma	Human Clinical Samples（Retrospective study）
225	ENHANCING CANCER CARE WITH IMPROVED CHECKPOINT INHIBITORS: A FOCUS ON PD-1/PD-L1	Human Clinical Samples（Retrospective study）
226	Safety and Efficacy of Drug-Eluting Bead Transarterial Chemoembolization Combined with Lenvatinib and Anti-PD-1 Antibodies for Unresectable Hepatocellular Carcinoma: A Retrospective Analysis	Human Clinical Samples（Retrospective study）
227	Safety and Efficacy of Cetuximab-Based Salvage Chemotherapy After Checkpoint Inhibitors in Head and Neck Cancer	Human Clinical Samples（Retrospective study）
228	A Bifunctional Anti-PD-1/TGF-β Fusion Antibody Restores Antitumour Immunity and Remodels the Tumour Microenvironment	Human Clinical Samples（Prospective study）
229	Polymer chimera of stapled oncolytic peptide coupled with anti-PD-L1 peptide boosts immunotherapy of colorectal cancer	Mouse Models
230	Oligoprogressive Non-Small-Cell Lung Cancer under Treatment with PD-(L)1 Inhibitors	Human Clinical Samples（Retrospective study）
231	TROP2 Is Associated with Primary Resistance to Immune Checkpoint Inhibition in Patients with Advanced Non-Small Cell Lung Cancer	Human Clinical Samples（RCT）
232	Adenosine 2A Receptor Blockade as an Immunotherapy for Treatment-Refractory Renal Cell Cancer	Human Clinical Samples（Prospective study）
233	Biomarkers for Programmed Death-1 Inhibition in Prostate Cancer	Human Clinical Samples（Retrospective study）
234	Combination treatment with anti-HER2 therapeutic antibody RC48, PD-1 inhibitor, radiotherapy, and granulocyte macrophage-colony stimulating factor (GM-CSF) in patient with metastatic gastric cancer: a case report	Human Clinical Samples（Case series）
235	Synergistic and low adverse effect cancer immunotherapy by immunogenic chemotherapy and locally expressed PD-L1 trap	Human Clinical Samples（Case series）
236	Real-world efficacy and safety of TACE-HAIC combined with TKIs and PD-1 inhibitors in initially unresectable hepatocellular carcinoma	Human Clinical Samples（Retrospective study）
237	Update on Immune Checkpoint Inhibitors in Lung Cancer	Human Clinical Samples（Retrospective study）
238	Pulmonary NUT carcinoma, an elusive and refractory entity, shows transient response to chemotherapeutics and PD-1 inhibitor: a case report and literature review	Human Clinical Samples（Case series）
239	A Retrospective Study of Anlotinib Combined with Anti-PD-1 Inhibitors in the 2nd or Later-Line Treatment of Advanced Solid Tumors	Human Clinical Samples（Retrospective study）
240	Atezolizumab: A novel PD-L1 inhibitor in cancer therapy with a focus in bladder and non-small cell lung cancers	Human Clinical Samples（Prospective study）
241	PD-1 inhibitors plus nab-paclitaxel-containing chemotherapy for advanced gallbladder cancer in a second-line setting: A retrospective analysis of a case series	Human Clinical Samples（Retrospective study）
242	Durable response to an anti-CD25 antibody-drug conjugate and anti-PD-1 antibody in ovarian carcinoma: a case report	Human Clinical Samples（Case series）
243	Durvalumab in urothelial cancers	Human Clinical Samples（Retrospective study）
244	Cohort-based pan-cancer analysis and experimental studies reveal ISG15 gene as a novel biomarker for prognosis and immunotherapy efficacy prediction	Human Clinical Samples（Retrospective study）
245	Dual targeting PD-L1 and 4-1BB to overcome dendritic cell-mediated lenalidomide resistance in follicular lymphoma	Mouse Models
246	Targeting β-catenin and PD-L1 simultaneously by a racemic supramolecular peptide for the potent immunotherapy of hepatocellular carcinoma	Mouse Models
247	Efficacy and Safety of Fruquintinib Plus PD-1 Inhibitors Versus Regorafenib Plus PD-1 Inhibitors in Refractory Microsatellite Stable Metastatic Colorectal Cancer	Human Clinical Samples（Retrospective study）
248	Hepatic Arterial Infusion Chemotherapy Enhances the Efficacy of Lenvatinib Plus PD-1 Inhibitors in Hepatocellular Carcinoma Patients with Tumor Thrombosis in the Inferior Vena Cava and/or Right Atrium	Human Clinical Samples（RCT）
249	Anti-PD-1 therapy combined with chemotherapy in patients with advanced biliary tract cancer	Human Clinical Samples（Retrospective study）
250	Impact of Type of Lenvatinib Resistance on Prognosis and Second-Line Regimen in Patients with Virus-Associated HCC	Human Clinical Samples（Retrospective study）
251	Effects of perioperative treatment of resectable adenocarcinoma of esophagogastric junction by immunotherapy (Adebrelimab) combined with chemotherapy (XELOX): protocol for a single-center, open-labeled study (AEGIS trial, neoadjuvant immunochemotherapy)	Human Clinical Samples（Prospective study）
252	M2-type tumor-associated macrophages upregulated PD-L1 expression in cervical cancer via the PI3K/AKT pathway	Human Clinical Samples（Retrospective study）
253	Machine learning based anoikis signature predicts personalized treatment strategy of breast cancer	Human Clinical Samples（Retrospective study）
254	Evaluation of Treatment With Talazoparib and Avelumab in Patients With Recurrent Mismatch Repair Proficient Endometrial Cancer	Human Clinical Samples（Prospective study）
255	PD-1 Inhibitors combined with paclitaxel (Albumin-bound) and cisplatin for larynx preservation in locally advanced laryngeal and hypopharyngeal squamous cell carcinoma: a retrospective study	Human Clinical Samples（RCT）
256	A Phase Ib/II Study of Pepinemab in Combination with Avelumab in Advanced Non-Small Cell Lung Cancer	Human Clinical Samples（Prospective study）
257	A target map of clinical combination therapies in oncology: an analysis of clinicaltrials.gov	Human Clinical Samples（Retrospective study）
258	Biomimetic GBM-targeted drug delivery system boosting ferroptosis for immunotherapy of orthotopic drug-resistant GBM	Mouse Models
259	Diagnosis, Prognosis, and Treatment of Triple-Negative Breast Cancer: A Review	Human Clinical Samples（Retrospective study）
260	Tolerability and efficacy of durvalumab in Japanese patients with advanced solid tumors	Human Clinical Samples（RCT）
261	Expression of the inhibitory B7 family molecule VISTA in human colorectal carcinoma tumors	Human Clinical Samples（Retrospective study）
262	Inhibition of PAI-1 Blocks PD-L1 Endocytosis and Improves the Response of Melanoma Cells to Immune Checkpoint Blockade	Human Clinical Samples（Retrospective study）
263	Case report: A combined immunotherapy strategy as a promising therapy for MSI-H colorectal carcinomas with multiple HPD risk factors	Human Clinical Samples（Case series）
264	Hepatic arterial infusion chemotherapy combined with PD-1 inhibitors and tyrosine kinase inhibitors for unresectable hepatocellular carcinoma: A tertiary medical center experience	Human Clinical Samples（Retrospective study）
265	The Optimal Therapy after Progression on Immune Checkpoint Inhibitors in MSI Metastatic Gastrointestinal Cancer Patients: A Multicenter Retrospective Cohort Study	Human Clinical Samples（Prospective study）
266	Patients with uHCC and Child-Pugh B8/9 also benefit from a combination of antiangiogenic agents and PD-1 inhibitors: a multicenter real-world study	Human Clinical Samples（Retrospective study）
267	PELICAN-IPC 2015-016/Oncodistinct-003: A Prospective, Multicenter, Open-Label, Randomized, Non-Comparative, Phase II Study of Pembrolizumab in Combination With Neo Adjuvant EC-Paclitaxel Regimen in HER2-Negative Inflammatory Breast Cancer	Human Clinical Samples（RCT）
268	Efficacy, safety, and prognostic factors of PD-1 inhibitors combined with lenvatinib and Gemox chemotherapy as first-line treatment in advanced intrahepatic cholangiocarcinoma: a multicenter real-world study	Human Clinical Samples（Retrospective study）
269	Successful combination therapy of systemic checkpoint inhibitors and intralesional interleukin-2 in patients with metastatic melanoma with primary therapeutic resistance to checkpoint inhibitors alone	Human Clinical Samples（Case series）
270	Endostar (rh-endostatin) consolidation therapy after sequential chemoradiotherapy in stage III, unresectable lung adenocarcinoma with novel STK11, TP53 and ATM mutations: a case report	Human Clinical Samples（Case series）
271	Tislelizumab: an investigational anti-PD-1 antibody for the treatment of advanced non-small cell lung cancer (NSCLC)	Human Clinical Samples（Retrospective study）
272	Association of NRAS mutations and tertiary lymphoid structure formation with clinical outcomes of adjuvant PD-1 inhibitors for acral melanoma	Human Clinical Samples（Retrospective study）
273	PD-1 inhibitor use for skin malignancies in patients with solid organ and bone marrow transplants: Graft rejection, treatment responses, and survival	Human Clinical Samples（Retrospective study）
274	Updates of Pathogenesis, Diagnostic and Therapeutic Perspectives for Ovarian Clear Cell Carcinoma	Human Clinical Samples（Retrospective study）
275	Tumor-Infiltrating Immune Cells and HLA Expression as Potential Biomarkers Predicting Response to PD-1 Inhibitor Therapy in Stage IV Melanoma Patients	Human Clinical Samples（Retrospective study）
276	PD-1 Inhibitor Combined With Radiotherapy and GM-CSF (PRaG) in Patients With Metastatic Solid Tumors: An Open-Label Phase II Study	Human Clinical Samples（Prospective study）
277	Pan-cancer efficacy and safety of anlotinib plus PD-1 inhibitor in refractory solid tumor: A single-arm, open-label, phase II trial	Human Clinical Samples（Prospective study）
278	Neoadjuvant PD-1 inhibitor (Sintilimab) in NSCLC	Human Clinical Samples（Retrospective study）
279	PD-L1 Under Regulation of miR-429 Influences the Sensitivity of Gastric Cancer Cells to TRAIL by Binding of EGFR	Human Clinical Samples（Retrospective study）
280	CDK12-Altered Prostate Cancer: Clinical Features and Therapeutic Outcomes to Standard Systemic Therapies, Poly (ADP-Ribose) Polymerase Inhibitors, and PD-1 Inhibitors	Human Clinical Samples（Retrospective study）
281	Emerging Nonsurgical Therapies for Locally Advanced and Metastatic Nonmelanoma Skin Cancer	Human Clinical Samples（Retrospective study）
282	Intrathecal administration of PD-1 inhibitor combined with pemetrexed for leptomeningeal metastases from breast cancer: a case report	Human Clinical Samples（Case series）
283	Prior antibiotic administration disrupts anti-PD-1 responses in advanced gastric cancer by altering the gut microbiome and systemic immune response	Human Clinical Samples（Retrospective study）
284	Hepatic arterial infusion chemotherapy combined with lenvatinib and PD-1 inhibitor for treating unresectable hepatocellular carcinoma	Human Clinical Samples（Retrospective study）
285	Monocyte/Macrophage-Mediated Transport of Dual-Drug ZIF Nanoplatforms Synergized with Programmed Cell Death Protein-1 Inhibitor Against Microsatellite-Stable Colorectal Cancer	Mouse Models
286	Discovery of Novel Histone Deacetylase 6 (HDAC6) Inhibitors with Enhanced Antitumor Immunity of Anti-PD-L1 Immunotherapy in Melanoma	Mouse Models
287	Attenuated Salmonella carrying siRNA-PD-L1 and radiation combinatorial therapy induces tumor regression on HCC through T cell-mediated immuno-enhancement	Mouse Models
288	Potential predictive value of JAK2 expression for Pan-cancer response to PD-1 blockade immunotherapy	Human Clinical Samples（Retrospective study）
289	De Novo Design of Structure-Tunable Multivalent Targeting Chimeras for Tumor-Targeted PD-L1 Degradation and Potentiated Cancer Immunotherapy	Mouse Models
290	The safety and efficacy of neoadjuvant programmed death 1 inhibitor therapy with surgical resection in stage IIIA non-small cell lung cancer	Human Clinical Samples（Retrospective study）
291	Lenvatinib Plus PD-1 Inhibitors as First-Line Treatment in Patients With Unresectable Biliary Tract Cancer: A Single-Arm, Open-Label, Phase II Study	Human Clinical Samples（Prospective study）
292	Characterization of the Immune Microenvironment in Hepatocellular Carcinoma	In Vitro Studies
293	Case report: Abscopal response and reversal of PD-1 resistance in a patient with nephroblastoma following radiofrequency ablation	Human Clinical Samples（Case series）
294	Preclinical Characterization of a Novel Anti-Cancer PD-L1 Inhibitor RPH-120	Mouse Models
295	SHR-1806, a robust OX40 agonist to promote T cell-mediated antitumor immunity	Mouse Models
296	EGFR-targeted therapy alters the tumor microenvironment in EGFR-driven lung tumors: Implications for combination therapies	Human Clinical Samples（Prospective study）
297	Efficacy and Safety of Immune Checkpoint Inhibitors on Advanced Cervical Cancer: A Systematic Review and Meta-analysis	Human Clinical Samples（Prospective study）
298	Open-Label, Multicenter, Phase I Study to Assess Safety and Tolerability of Adavosertib Plus Durvalumab in Patients with Advanced Solid Tumors	Human Clinical Samples（RCT）
299	Patient-reported outcomes in patients with metastatic non-squamous non-small cell lung cancer from the randomized Phase II PERLA trial comparing first-line chemotherapy plus dostarlimab or pembrolizumab	Human Clinical Samples（Case series）
300	AML cell-derived exosomes suppress the activation and cytotoxicity of NK cells in AML via PD-1/PD-L1 pathway	In Vitro Studies
301	A novel retinoic acid receptor-γ agonist antagonizes immune checkpoint resistance in lung cancers by altering the tumor immune microenvironment	Mouse Models
302	A Phase I/II Study of Necitumumab Plus Pembrolizumab, Nab-Paclitaxel, and Carboplatin for Previously Untreated Advanced Squamous Non-Small Cell Lung Cancer Study: (NEJ048A/NEXUS)	Human Clinical Samples（Prospective study）
303	Comparative Efficacy and Safety of Immunotherapy Alone and in Combination With Chemotherapy for Advanced Non-small Cell Lung Cancer	Human Clinical Samples（Retrospective study）
304	Association of Acute Interstitial Nephritis With Programmed Cell Death 1 Inhibitor Therapy in Lung Cancer Patients	Human Clinical Samples（Case series）
305	Real-world outcomes of chemotherapy plus immune checkpoint inhibitors versus chemotherapy alone in advanced, unresectable, and recurrent intrahepatic cholangiocarcinoma	Human Clinical Samples（Retrospective study）
306	Pan-TAM Tyrosine Kinase Inhibitor BMS-777607 Enhances Anti-PD-1 mAb Efficacy in a Murine Model of Triple-Negative Breast Cancer	Mouse Models
307	Phase I Clinical Trial of Autologous Hematopoietic Stem Cell Transplantation-Supported Dose-Intensified Chemotherapy With Adebrelimab as First-Line Treatment for Extensive-Stage Small Cell Lung Cancer	Human Clinical Samples（Prospective study）
308	Expression of TIM3/VISTA checkpoints and the CD68 macrophage-associated marker correlates with anti-PD1/PDL1 resistance: implications of immunogram heterogeneity	Human Clinical Samples（Retrospective study）
309	Chemotherapy combined with antiangiogenic drugs as salvage therapy in advanced melanoma patients progressing on PD-1 immunotherapy	Human Clinical Samples（Retrospective study）
310	The addition of PD-1 inhibitor overcame trastuzumab resistance in patients with HER2 positive, PD-L1 negative metastatic gastric cancer: Case report and review of literature	Human Clinical Samples（Case series）
311	Case Report: Three cases with allogeneic CIK therapy against solid tumors	Human Clinical Samples（Case series）
312	Safety and efficacy of avelumab plus carboplatin in patients with metastatic castration-resistant prostate cancer in an open-label Phase Ib study	Human Clinical Samples（Prospective study）
313	Continuation of same programmed death-1 inhibitor regime beyond progression is a novel option for advanced gastric cancer	Human Clinical Samples（Retrospective study）
314	Predicting gastric cancer response to anti-HER2 therapy or anti-HER2 combined immunotherapy based on multi-modal data	Human Clinical Samples（Retrospective study）
315	Small-Molecule Poly(ADP-ribose) Polymerase and PD-L1 Inhibitor Conjugates as Dual-Action Anticancer Agents	In Vitro Studies
316	PEComa progressed by mTOR inhibitor therapy with anti-VEGFR TKI combined with PD-1 inhibitor: a case report	Human Clinical Samples（Retrospective study）
317	Prognostic impact of primary versus secondary resistance to sorafenib in patients with HCC	Human Clinical Samples（Retrospective study）
318	Pembrolizumab Retreatment in Patients with Advanced or Metastatic Urothelial Carcinoma Who Responded to First-course Pembrolizumab-based Therapy	Human Clinical Samples（Retrospective study）
319	Immuno-Engineered Nanodecoys for the Multi-Target Anti-Inflammatory Treatment of Autoimmune Diseases	Mouse Models
320	Avelumab, a PD-L1 Inhibitor, in Combination with Hypofractionated Radiotherapy and the Abscopal Effect in Relapsed Refractory Multiple Myeloma	Human Clinical Samples（Retrospective study）
321	CheckMate 73L: A Phase 3 Study Comparing Nivolumab Plus Concurrent Chemoradiotherapy Followed by Nivolumab With or Without Ipilimumab Versus Concurrent Chemoradiotherapy Followed by Durvalumab for Previously Untreated, Locally Advanced Stage III Non-Small-Cell Lung Cancer	Human Clinical Samples（RCT）
322	Fulminant onset of insulin-dependent diabetes with positive anti-GAD antibody titers during treatment with nivolumab in a patient with NSCLC	Human Clinical Samples（Retrospective study）
323	Clinical features and response to systemic therapy in NRAS-mutant Chinese melanoma patients	Human Clinical Samples（Retrospective study）
324	The efficacy and safety of anlotinib plus PD-1 inhibitor in locally advanced/metastatic esophageal squamous cell carcinoma (ESCC) patients who progressed on prior immune checkpoint inhibitors (ICIs): a retrospective real-world study (NCT 04984096)	Human Clinical Samples（Retrospective study）
325	Multidisciplinary management of ulcerative colitis complicated by immune checkpoint inhibitor-associated colitis with life-threatening gastrointestinal hemorrhage: A case report	Human Clinical Samples（Retrospective study）
326	RNAi-Mediated PD-L1 Inhibition for Pancreatic Cancer Immunotherapy	Mouse Models
327	Gestational choriocarcinoma	Human Clinical Samples（Retrospective study）
328	Sintilimab-Induced Autoimmune Diabetes in a Patient With the Anti-tumor Effect of Partial Regression	Human Clinical Samples（Case series）
329	Durvalumab for the treatment of non-small cell lung cancer	Human Clinical Samples（Prospective study）
330	Remarkable response to pembrolizumab with platinum-doublet in PD-L1-low pulmonary sarcomatoid carcinoma: A case report	Human Clinical Samples（Retrospective study）
331	Arsenic Trioxide Enhances the Efficacy of PD-1 Inhibitors in Hepatocellular Carcinoma by Inducing Immunogenic Cell Death via the ROS/ERS Pathway	Mouse Models
332	PD-1 inhibitor combined with apatinib for advanced gastric or esophagogastric junction cancer: a retrospective study	Human Clinical Samples（Retrospective study）
333	Efficacy and Safety of Combined PD-1 Inhibitor With Induction Chemotherapy Followed by IMRT Plus Nimotuzumab in Locally Advanced Nasopharyngeal Carcinoma: A Retrospective Analysis	Human Clinical Samples（Retrospective study）
334	Camrelizumab plus apatinib successfully treated a patient with advanced esophageal squamous cell carcinoma	Human Clinical Samples（Prospective study）
335	Defining tumor resistance to PD-1 pathway blockade: recommendations from the first meeting of the SITC Immunotherapy Resistance Taskforce	Human Clinical Samples（Prospective study）
336	Impact of Baseline Corticosteroids on Immunotherapy Efficacy in Patients With Advanced Melanoma	Human Clinical Samples（Retrospective study）
337	A novel adenosine 2A receptor antagonist HZ-086 enhances the efficiency of immunotherapy and alleviates the acquired resistance to PD-L1 by restoration of T cell functions	In Vitro Studies
338	The Impacts of Active and Inactive Ghrelin on Cachexia and Immune Checkpoint Inhibitor Monotherapy in Patients with Non-Small Cell Lung Cancer	Human Clinical Samples（Retrospective study）
339	A phase I clinical trial of radiation therapy, durvalumab and tremelimumab in recurrent gynecologic cancer	Human Clinical Samples（Prospective study）
340	Innovative strategies for targeted therapy in ovarian cancer: Integrating pH-sensitive nanocarriers, epigenetic modulators, and immune modulation systems	Mouse Models
341	ILT4 inhibition prevents TAM- and dysfunctional T cell-mediated immunosuppression and enhances the efficacy of anti-PD-L1 therapy in NSCLC with EGFR activation	Human Clinical Samples（Retrospective study）
342	Vinburnine potentiates anti-PD1 immunotherapy in melanoma through IL-24 secretion via P38/MAPK/ATF3 signaling	Human Clinical Samples（Retrospective study）
343	Hepatic arterial infusion of GEMOX plus systemic gemcitabine chemotherapy combined with lenvatinib and PD-1 inhibitor in large unresectable intrahepatic cholangiocarcinoma	Human Clinical Samples（Retrospective study）
344	Anlotinib combined with TQB2450 in patients with platinum-resistant or -refractory ovarian cancer: A multi-center, single-arm, phase 1b trial	Human Clinical Samples（RCT）
345	Pathological complete response to radical surgery after receiving durvalumab plus neoadjuvant chemotherapy for 1 limited-stage small cell lung cancer patient: a case report	Human Clinical Samples（Case series）
346	Phase II study of avelumab in multiple relapsed/refractory germ cell cancer	Human Clinical Samples（Case series）
347	'DURVIT': a phase-I trial of single low-dose durvalumab (Medi4736) IntraTumourally injected in cervical cancer: safety, toxicity and effect on the primary tumour- and lymph node microenvironment	Human Clinical Samples（Prospective study）
348	An oral cancer vaccine using a Bifidobacterium vector suppresses tumor growth in a syngeneic mouse bladder cancer model	Mouse Models
349	Anti PD-L1 combined with other agents in non-small cell lung cancer: combinations with non-immuno-oncology agents	Human Clinical Samples（Retrospective study）
350	Development of bifunctional anti-PD-L1 antibody MMAE conjugate with cytotoxicity and immunostimulation	Mouse Models
351	Cocktail Strategy Based on Spatio-Temporally Controlled Nano Device Improves Therapy of Breast Cancer	Mouse Models
352	Multicenter Evaluation of the Tolerability of Combined Treatment With PD-1 and CTLA-4 Immune Checkpoint Inhibitors and Palliative Radiation Therapy	Human Clinical Samples（Retrospective study）
353	The CTLA-4 and PD-1/PD-L1 Inhibitory Pathways Independently Regulate Host Resistance to Plasmodium-induced Acute Immune Pathology	Mouse Models
354	Relapsed/refractory classical Hodgkin lymphoma effectively treated with low-dose decitabine plus tislelizumab: A case report	Human Clinical Samples（Case series）
355	Immune Checkpoint Inhibitor-Related Pneumonitis in Lung Cancer Real-World Incidence, Risk Factors, and Management Practices Across Six Health Care Centers in North Carolina	Human Clinical Samples（Retrospective study）
356	PD-1 inhibitor combined with chemotherapy for first-line treatment of esophageal squamous cell carcinoma patients with distant metastasis: a real-world retrospective study	Human Clinical Samples（Prospective study）
357	Efficacy, safety and predictors of combined fruquintinib with programmed death-1 inhibitors for advanced microsatellite-stable colorectal cancer: A retrospective study	Human Clinical Samples（Retrospective study）
358	The Cancer Genome Atlas Expression Subtypes Stratify Response to Checkpoint Inhibition in Advanced Urothelial Cancer and Identify a Subset of Patients with High Survival Probability	Human Clinical Samples（Prospective study）
359	Overcoming PD-1 Inhibitor Resistance with a Monoclonal Antibody to Secreted Frizzled-Related Protein 2 in Metastatic Osteosarcoma	Mouse Models
360	Blockade of V-domain immunoglobulin suppressor of T-cell activation reprograms tumour-associated macrophages and improves efficacy of PD-1 inhibitor in gastric cancer	Human Clinical Samples（Retrospective study）
361	A Phase II Study of Pelareorep (REOLYSIN®) in Combination with Gemcitabine for Patients with Advanced Pancreatic Adenocarcinoma	Human Clinical Samples（Prospective study）
362	Salmonella-mediated methionine deprivation drives immune activation and enhances immune checkpoint blockade therapy in melanoma	Human Clinical Samples（Prospective study）
363	Immune modulation in solid tumors: a phase 1b study of RO6870810 (BET inhibitor) and atezolizumab (PD-L1 inhibitor)	Human Clinical Samples（Prospective study）
364	Blocking TIM-3 in Treatment-refractory Advanced Solid Tumors: A Phase Ia/b Study of LY3321367 with or without an Anti-PD-L1 Antibody	Human Clinical Samples（Retrospective study）
365	β-glucan combined with Envafolimab and Endostar as immune rechallenge for metastatic non-small cell lung cancer	Human Clinical Samples（Prospective study）
366	First-In-Human Phase I Study of a Next-Generation, Oral, TGFb Receptor 1 Inhibitor, LY3200882, in Patients with Advanced Cancer	Human Clinical Samples（Prospective study）
367	Biological insights from plasma proteomics of non-small cell lung cancer patients treated with immunotherapy	Human Clinical Samples（Retrospective study）
368	Blockade of the PD-1/PD-L1 Immune Checkpoint Pathway Improves Infection Outcomes and Enhances Fungicidal Host Defense in a Murine Model of Invasive Pulmonary Mucormycosis	Mouse Models
369	Single-cell RNA sequencing reveals the tumor microenvironment and facilitates strategic choices to circumvent treatment failure in a chemorefractory bladder cancer patient	Mouse Models
370	Regorafenib Combination Therapy in Advanced Hepatocellular Carcinoma: With or without Transarterial Chemoembolization	Human Clinical Samples（Retrospective study）
371	VSIG4 induces the immunosuppressive microenvironment by promoting the infiltration of M2 macrophage and Tregs in clear cell renal cell carcinoma	Human Clinical Samples（Retrospective study）
372	Benmelstobart, anlotinib and chemotherapy in extensive-stage small-cell lung cancer: a randomized phase 3 trial	Human Clinical Samples（RCT）
373	Safety and efficacy of systemic chemotherapy plus PD-1 inhibitor in combination with intravenous or intraperitoneal bevacizumab in gastric cancer with peritoneal metastasis	Human Clinical Samples（Prospective study）
374	Transcriptional downregulation of MHC class I and melanoma de- differentiation in resistance to PD-1 inhibition	Human Clinical Samples（Retrospective study）
375	Transarterial chemoembolization plus lenvatinib with or without a PD-1 inhibitor for advanced and metastatic intrahepatic cholangiocarcinoma: a retrospective real- world study	Human Clinical Samples（Case series）
376	Restoring function in exhausted CD8 T cells during chronic viral infection	Mouse Models
377	SEOM clinical guideline for treatment of muscle-invasive and metastatic urothelial bladder cancer (2018)	Human Clinical Samples（RCT）
378	PD-L1 Testing in Guiding Patient Selection for PD-1/PD-L1 Inhibitor Therapy in Lung Cancer	Human Clinical Samples（Prospective study）
379	Role of PD-L1 in licensing immunoregulatory function of dental pulp mesenchymal stem cells	Human Clinical Samples（Retrospective study）
380	Second-line treatment options in advanced thymic carcinoma after failure of platinum-based chemotherapy: A multicenter retrospective study	Human Clinical Samples（Retrospective study）
381	Evaluation of the potential herb-drug interaction between Bojungikki-tang and PD-L1 immunotherapy in a syngeneic mouse model	Mouse Models
382	Emerging role of novel therapies in Hodgkin lymphoma: proceed with caution	Human Clinical Samples（Prospective study）
383	An advanced non-small cell lung cancer patient with EGFR and KRAS mutations, and PD-L1 positive, benefited from immunotherapy: a case report	Human Clinical Samples（Case series）
384	Safety and efficacy of biliary stenting combined with iodine-125 seed strand followed by hepatic artery infusion chemotherapy plus lenvatinib with PD-1 inhibitor for the treatment of extrahepatic cholangiocarcinoma with malignant obstructive jaundice	Human Clinical Samples（Retrospective study）
385	Immunosignatures associated with TP53 status and co-mutations classify prognostically head and neck cancer patients	Human Clinical Samples（Retrospective study）
386	Efficacy and Safety of Lenvatinib Plus Programmed Death-1 Inhibitors with or Without Transarterial Chemoembolization in the Treatment of Unresectable Hepatocellular Carcinoma	Human Clinical Samples（Retrospective study）
387	mFOLFOX-HAIC plus lenvatinib+PD-1 inhibitors versus GC/GS/ GEMOX chemotherapy as a first line therapy for advanced biliary tract cancer: A single-center retrospective cohort study	Human Clinical Samples（Retrospective study）
388	Efficacy and predictive factors of transarterial chemoembolization combined with lenvatinib plus programmed cell death protein-1 inhibition for unresectable hepatocellular carcinoma	Human Clinical Samples（Retrospective study）
389	Case Report: Anlotinib combined with PD-1 inhibitor and sequential GA regimen or FOLFIRINOX Chemotherapy in treatment of KRAS G12V mutated pancreatic ductal adenocarcinoma with liver metastasis: A case and literature review	Human Clinical Samples（Case series）
390	Anlotinib plus TQB2450, a PD-L1 Antibody, in Patients with Advanced Alveolar Soft Part Sarcoma: A Single-Arm, Phase II Trial	Human Clinical Samples（Prospective study）
391	Targeting CD89 on tumor-associated macrophages overcomes resistance to immune checkpoint blockade	Mouse Models
392	A phase I study of avelumab, palbociclib, and cetuximab in patients with recurrent or metastatic head and neck squamous cell carcinoma	Human Clinical Samples（Prospective study）
393	Mismatch repair deficiency associated with complete remission to combination programmed cell death ligand immune therapy in a patient with sporadic urothelial carcinoma: immunotheranostic considerations	Human Clinical Samples（Retrospective study）
394	Efficacy and Safety of Regorafenib with or without PD-1 Inhibitors as Second-Line Therapy for Advanced Hepatocellular Carcinoma in Real-World Clinical Practice	Human Clinical Samples（Retrospective study）
395	Hepatic artery infusion chemotherapy plus an immune checkpoint inhibitor and lenvatinib for the treatment of biliary tract carcinoma	Human Clinical Samples（Retrospective study）
396	Real-world study of PD-1/L1 immune checkpoint inhibitors for advanced non-small cell lung cancer after resistance to EGFR-TKIs	Human Clinical Samples（Retrospective study）
397	Genomic data from NSCLC tumors reveals correlation between SHP-2 activity and PD-L1 expression and suggests synergy in combining SHP-2 and PD-1/PD-L1 inhibitors	Human Clinical Samples（Retrospective study）
398	Programmed death ligand-1, tumor infiltrating lymphocytes and HLA expression in Chinese extrahepatic cholangiocarcinoma patients: Possible immunotherapy implications	Human Clinical Samples（Retrospective study）
399	Pembrolizumab-induced severe rejection and graft intolerance syndrome resulting in renal allograft nephrectomy	Human Clinical Samples（Retrospective study）
400	Combination therapy for platinum-resistant ovarian cancer: a novel at-home regimen with envafolimab, lenvatinib, and etoposide	Human Clinical Samples（Prospective study）
401	Tucatinib promotes immune activation and synergizes with programmed cell death-1 and programmed cell death-ligand 1 inhibition in HER2-positive breast cancer	Human Clinical Samples（Retrospective study）
402	Genomic and Immune Features in an Intrahepatic Cholangiocarcinoma Patient with Microsatellite Instability-High Suffered Rapid Acquired Resistance to PD-1 Inhibitor	Human Clinical Samples（Case series）
403	Protein painting, an optimized MS-based technique, reveals functionally relevant interfaces of the PD-1/PD-L1 complex and the YAP2/ZO-1 complex	In Vitro Studies
404	Hepatic artery intervention combined with immune-targeted therapy is superior to sequential therapy in BCLC-C hepatocellular carcinoma	Human Clinical Samples（Retrospective study）
405	First-Line Tislelizumab Plus Chemotherapy for Esophageal Squamous Cell Carcinoma with Programmed Death-Ligand 1 Expression ≥ 1%: A Retrospective Analysis of RATIONALE-306	Human Clinical Samples（RCT）
406	Transcatheter arterial chemoembolization combined with PD-1 inhibitors and Lenvatinib for hepatocellular carcinoma with portal vein tumor thrombus	Human Clinical Samples（Retrospective study）
407	Study of immunosenescence in the occurrence and immunotherapy of gastrointestinal malignancies	Human Clinical Samples（Prospective study）
408	Camrelizumab combined with apatinib in patients with first-line platinum-resistant or PD-1 inhibitor resistant recurrent/metastatic nasopharyngeal carcinoma: a single-arm, phase 2 trial	Human Clinical Samples（Case series）
409	Efficacy and safety of regorafenib in combination with immune checkpoint inhibitor therapy as second-line and third-line regimen for patients with advanced hepatocellular carcinoma: a retrospective study	Human Clinical Samples（Retrospective study）
410	Pegilodecakin as monotherapy or in combination with anti-PD-1 or tyrosine kinase inhibitor in heavily pretreated patients with advanced renal cell carcinoma: Final results of cohorts A, G, H and I of IVY Phase I study	Human Clinical Samples（Case series）
411	TIGIT inhibitor M6223 as monotherapy or in combination with bintrafusp alfa in patients with advanced solid tumors: a first-in-human, phase 1, dose-escalation trial	Human Clinical Samples（Prospective study）
412	Safety and Efficacy of MEDI0457 plus Durvalumab in Patients with Human Papillomavirus-Associated Recurrent/Metastatic Head and Neck Squamous Cell Carcinoma	Human Clinical Samples（Prospective study）
413	Combination of PARP Inhibitor Olaparib, and PD-L1 Inhibitor Durvalumab, in Recurrent Ovarian Cancer: a Proof-of-Concept Phase II Study	Human Clinical Samples（Prospective study）
414	A lung adenocarcinoma patient with ROS1 fusion and NBN germline mutation achieves long progression-free survival from sintilimab combined with niraparib after failure of ROS1 inhibitors: a case report	Human Clinical Samples（Case series）
415	Efficacy analysis of immunotherapy-based combinations for patients with EGFR-mutant advanced non-small cell lung cancer after TKI failure	Human Clinical Samples（Retrospective study）
416	Efficacy and Prognostic Factors of Immune Checkpoint Inhibitors in the Treatment of Advanced Non-small Cell Lung Cancer	Human Clinical Samples（Retrospective study）
417	Efficacy and safety of hepatic arterial infusion chemotherapy combined with lenvatinib and PD-1 inhibitors for advanced hepatocellular carcinoma with macrovascular invasion	Human Clinical Samples（Retrospective study）
418	Kolmogorov-Arnold Network Model Integrated with Hypoxia Risk for Predicting PD-L1 Inhibitor Responses in Hepatocellular Carcinoma	Human Clinical Samples（Retrospective study）
419	The PD-1/PD-L1 inhibitory pathway is altered in pre-eclampsia and regulates T cell responses in pre-eclamptic rats	Other Animal Models
420	Hypofractionated radiotherapy with immunochemotherapy for extensive-stage small-cell lung cancer	Human Clinical Samples（RCT）
421	Effective antitumor peptide vaccines can induce severe autoimmune pathology	Mouse Models
422	The Role of Traditional Chinese Medicine in Cancer Immunotherapy: Current Status and Future Directions	Human Clinical Samples（Retrospective study）
423	U3-1402 sensitizes HER3-expressing tumors to PD-1 blockade by immune activation	Human Clinical Samples（Retrospective study）
424	Phase Ib study of SCT200 combined with paclitaxel or docetaxel in patients with recurrent or metastatic head and neck squamous cell carcinoma following platinum-based chemotherapy and PD-1 antibody	Human Clinical Samples（Prospective study）
425	STAT5 Activation Enhances Adoptive Therapy Combined with Peptide Vaccination by Preventing PD-1 Inhibition	Mouse Models
426	Safety and efficacy of PD-1 inhibitors plus tyrosine kinase inhibitors combination therapy in patients with advanced hepatocellular carcinoma combined with hyperbilirubinemia: a retrospective cohort study	Human Clinical Samples（Retrospective study）
427	Combination of PD-1 inhibitor with GVD (gemcitabine, vinorelbine, liposomal doxorubicin) versus GVD regimen as second-line therapy for relapsed/refractory classical Hodgkin lymphoma	Human Clinical Samples（Retrospective study）
428	Autoimmune rhabdomyolysis and a multiorgan display of PD-1 inhibitor induced immune related adverse events during treatment of metastatic melanoma	Human Clinical Samples（Case series）
429	Safety, immunogenicity, and clinical efficacy of durvalumab in combination with folate receptor alpha vaccine TPIV200 in patients with advanced ovarian cancer: a phase II trial	Human Clinical Samples（Prospective study）
430	Dual PI3K/mTOR Inhibitor BEZ235 combined with BMS-1166 Promoting Apoptosis in Colorectal Cancer	In Vitro Studies
431	Impact of Timing the Combination of Radiotherapy and PD-1 Inhibitors on Outcomes in Patients with Hepatocellular Carcinoma	Human Clinical Samples（Retrospective study）
432	Anti-Programmed Cell Death 1/Ligand 1 (PD-1/PD-L1) Antibodies for the Treatment of Urothelial Carcinoma: State of the Art and Future Development	Human Clinical Samples（Prospective study）
433	Efficacy and safety analysis of immune checkpoint inhibitor rechallenge therapy in locally advanced and advanced non-small cell lung cancer: a retrospective study	Human Clinical Samples（Retrospective study）
434	Cabozantinib in combination with atezolizumab in patients with metastatic castration-resistant prostate cancer: results from an expansion cohort of a multicentre, open-label, phase 1b trial (COSMIC-021)	Human Clinical Samples（Retrospective study）
435	CD3ζ as a novel predictive biomarker of PD-1 inhibitor resistance in melanoma	Mouse Models
436	Case report: Short-course hypofractionated radiation therapy combined with immune checkpoint inhibitors for the treatment of advanced ovarian mucinous cystadenocarcinoma	Human Clinical Samples（Case series）
437	Investigation of the efficacy and safety of cryoablation and intra-arterial PD-1 inhibitor in patients with advanced disease not responding to checkpoint inhibitors: An exploratory study	Human Clinical Samples（Retrospective study）
438	A multifactorial model of T cell expansion and durable clinical benefit in response to a PD-L1 inhibitor	Human Clinical Samples（Retrospective study）
439	Phase I study of the indoleamine 2,3-dioxygenase 1 inhibitor navoximod (GDC-0919) as monotherapy and in combination with the PD-L1 inhibitor atezolizumab in Japanese patients with advanced solid tumours	Human Clinical Samples（Prospective study）
440	Tumor-agnostic inhibitors in oncology: A new phase for precision medicine	Human Clinical Samples（Prospective study）
441	Phase II Study Investigating the Safety and Efficacy of Savolitinib and Durvalumab in Metastatic Papillary Renal Cancer (CALYPSO)	Human Clinical Samples（Prospective study）
442	The microbial revolution: Akkermansia muciniphila's role in overcoming immunotherapy challenges	Human Clinical Samples（Prospective study）
443	Association of Immune-Related Adverse Events and the Efficacy of Anti-PD-(L)1 Monotherapy in Non-Small Cell Lung Cancer: Adjusting for Immortal-Time Bias	Human Clinical Samples（Retrospective study）
444	Chidamide plus envafolimab as subsequent treatment in advanced non-small cell lung cancer patients resistant to anti-PD-1 therapy: A multicohort, open-label, phase II trial with biomarker analysis	Human Clinical Samples（Retrospective study）
445	Computational design of PD-L1 small molecule inhibitors for cancer therapy	Mouse Models
446	Pilot Study of Combination Gemogenovatucel-T (Vigil) and Durvalumab in Women With Relapsed BRCA-wt Triple-Negative Breast or Ovarian Cancer	Human Clinical Samples（Retrospective study）
447	Safety and clinical activity of intratumoral MEDI9197 alone and in combination with durvalumab and/or palliative radiation therapy in patients with advanced solid tumors	Human Clinical Samples（Retrospective study）
448	NKAP overexpression promotes gastric cancer immune escape by inducing IL-10 secretion from mature dendritic cells during anti-PD-L1 therapy	Mouse Models
449	CX-072 (pacmilimab), a Probody® PD-L1 inhibitor, in advanced or recurrent solid tumors (PROCLAIM-CX-072): an open-label dose-finding and first-in-human study	Human Clinical Samples（Case series）
450	Fecal microbiota transplantation improves anti-PD-1 inhibitor efficacy in unresectable or metastatic solid cancers refractory to anti-PD-1 inhibitor	Human Clinical Samples（Prospective study）
451	Platform study of genotyping-guided precision medicine for rare solid tumours: a study protocol for a phase II, non-randomised, 18-month, open-label, multiarm, single-centre clinical trial testing the safety and efficacy of multiple Chinese-approved targeted drugs and PD-1 inhibitors in the treatment of metastatic rare tumours	Human Clinical Samples（Prospective study）
452	Molecular heterogeneity of anti-PD-1/PD-L1 immunotherapy efficacy is correlated with tumor immune microenvironment in East Asian patients with non-small cell lung cancer	Human Clinical Samples（Retrospective study）
453	Clinical features and prognosis analysis of stage III/IV patients with lung cancer after treatment with toripalimab: A real-world retrospective	Human Clinical Samples（Retrospective study）
454	Transarterial Chemoembolization Combined With Apatinib Plus PD-1 Inhibitors for Hepatocellular Carcinoma With Portal Vein Tumor Thrombus: A Multicenter Retrospective Study	Human Clinical Samples（Retrospective study）
455	A Real-World Study of Optimal Treatment with Anlotinib First-Line Therapy in Advanced Hepatocellular Carcinoma	Human Clinical Samples（Retrospective study）
456	PD-1 regulates tumor-infiltrating CD8+ T cells in both a cell-intrinsic and a cell-extrinsic fashion	Human Clinical Samples（Retrospective study）
457	Hyperprogressive disease induced by PD-1 inhibitor monotherapy in lung adenocarcinoma with HER2 exon 20 insertion: report of two cases and review of literature	Human Clinical Samples（Case series）
458	Study protocol: phase II study to evaluate the effect of cetuximab monotherapy after immunotherapy with PD-1 inhibitors in patients with head and neck squamous cell cancer	Human Clinical Samples（RCT）
459	Application of Programmed Cell Death Protein 1 Inhibitor, Camrelizumab in Advanced Cancer	Human Clinical Samples（Retrospective study）
460	Transarterial chemoembolization combined donafenib with/without PD-1 for unresectable HCC in a multicenter retrospective study	Human Clinical Samples（Retrospective study）
461	Rogaratinib Plus Atezolizumab in Cisplatin-Ineligible Patients With FGFR RNA-Overexpressing Urothelial Cancer: The FORT-2 Phase 1b Nonrandomized Clinical Trial	Human Clinical Samples（RCT）
462	Combined radiation and immune checkpoint inhibitor therapy for metastatic or recurrent hepatocellular carcinoma: a real-world study of 108 patients	Human Clinical Samples（Retrospective study）
463	Phase Ib study of atezolizumab combined with cobimetinib in patients with solid tumors	Human Clinical Samples（Prospective study）
464	Efficacy and safety of sintilimab plus doxorubicin in advanced soft tissue sarcoma: A single-arm, phase II trial	Human Clinical Samples（Retrospective study）
465	Discovery of the first PD-1 ligand encoded by a pathogen	In Vitro Studies
466	Connexin 43 Deficiency Confers Resistance to Immunotherapy in Lung Cancer via Inhibition of the Cyclic GMP-AMP Synthase-Stimulator of Interferon Genes Pathway	Human Clinical Samples（Retrospective study）
467	Carbon ion irradiation combined with PD-1 inhibitor trigger abscopal effect in Lewis lung cancer via a threshold dose	Mouse Models
468	Efficacy, safety and biomarker analysis of durvalumab in patients with mismatch-repair deficient or microsatellite instability-high solid tumours	Human Clinical Samples（Retrospective study）
469	Intracranial response pattern, tolerability and biomarkers associated with brain metastases in non-small cell lung cancer treated by tislelizumab plus chemotherapy	Human Clinical Samples（Prospective study）
470	The construction, expression, and enhanced anti-tumor activity of YM101: a bispecific antibody simultaneously targeting TGF-β and PD-L1	Human Clinical Samples（Retrospective study）
471	First-Line Tislelizumab Plus Chemotherapy for Advanced Gastric Cancer with Programmed Death-Ligand 1 Expression ≥ 1%: A Retrospective Analysis of RATIONALE-305	Human Clinical Samples（RCT）
472	Construction of an Immune Escape-Related Signature in Clear Cell Renal Cell Carcinoma and Identification of the Relationship between IFNAR1 and Immune Infiltration by Multiple Immunohistochemistry	Human Clinical Samples（Retrospective study）
473	CX-072 (pacmilimab), a Probody PD-L1 inhibitor, in combination with ipilimumab in patients with advanced solid tumors (PROCLAIM-CX-072): a first-in-human, dose-finding study	Human Clinical Samples（Case series）
474	Biphenyl-based small molecule inhibitors: Novel cancer immunotherapeutic agents targeting PD-1/PD-L1 interaction	In Vitro Studies
475	Combination therapy with PD-1 inhibition plus rapamycin and metformin enhances anti-tumor efficacy in triple negative breast cancer	Mouse Models
476	Atezolizumab in Patients with Pretreated Urothelial Cancer: A Korean Single-Center, Retrospective Study	Human Clinical Samples（Retrospective study）
477	Ipilimumab plus nivolumab in avelumab-refractory Merkel cell carcinoma: a multicenter study of the prospective skin cancer registry ADOREG	Human Clinical Samples（Prospective study）
478	Durvalumab in frail and elderly patients with stage four non-small cell lung cancer: Study protocol of the randomized phase II DURATION trial	Human Clinical Samples（RCT）
479	MHC class-I downregulation in PD-1/PD-L1 inhibitor refractory Merkel cell carcinoma and its potential reversal by histone deacetylase inhibition: a case series	Human Clinical Samples（Case series）
480	The NIPRO Study: An Observational, Retrospective, Multicenter Study on the Safety of the Radiotherapy and Immunotherapy Combination for Advanced-Stage NSCLC	Human Clinical Samples（Retrospective study）
481	PD-L1 May Mediate T-Cell Exhaustion in a Case of Early Diffuse Leishmaniasis Caused by Leishmania (L.) amazonensis	Human Clinical Samples（Retrospective study）
482	Efficacy and safety of anlotinib combined with immunotherapy as first-line treatment in elderly patients with advanced non-small cell lung cancer	Human Clinical Samples（Retrospective study）
483	Chromosome 11q13 amplification correlates with poor response and prognosis to PD-1 blockade in unresectable hepatocellular carcinoma	Human Clinical Samples（Retrospective study）
484	Proteomic profiling and biomarker discovery for predicting the response to PD-1 inhibitor immunotherapy in gastric cancer patients	Human Clinical Samples（Retrospective study）
485	Combination therapy with antibody-drug conjugate RC48 (disitamab vedotin) and zimberelimab (PD-1 inhibitor) successfully controlled recurrent HER2-positive breast cancer resistant to trastuzumab emtansine: A case report	Human Clinical Samples（Retrospective study）
486	Chidamide and sintilimab combination in diffuse large B-cell lymphoma progressing after chimeric antigen receptor T therapy	Human Clinical Samples（Retrospective study）
487	The Combined Use of Chemotherapy and Radiotherapy with PD- I Inhibitor, Pembrolizumab, in Advanced Cervical Cancer: A Case Report	Human Clinical Samples（Retrospective study）
488	Evaluation of the efficacy and predictive indicators of PD-1 inhibitors combined with chemotherapy in advanced pancreatic cancer	Human Clinical Samples（Retrospective study）
489	Inhibition of renalase drives tumour rejection by promoting T cell activation	Mouse Models
490	Remarkable Response to the Triplet Combination of Olaparib with Pembrolizumab and Bevacizumab in the Third-Line Treatment of an Ovarian Clear Cell Carcinoma Patient with an ARIDIA Mutation: A Case Report	Human Clinical Samples（Case series）
491	Controlling Nutritional Status (CONUT) Predicts Survival in Gastric Cancer Patients With Immune Checkpoint Inhibitor (PD-1/PD-L1) Outcomes	Human Clinical Samples（Retrospective study）
492	Temozolomide overcoming resistance to immune checkpoint inhibitors in relapsed/refractory metastatic melanoma? Insights from a single center series	Human Clinical Samples（Case series）
493	A durable response to programmed cell death 1 blockade in a multidrug-resistant recurrent ovarian cancer patient with HLA-B44 supertype: A case report	Human Clinical Samples（Case series）
494	Durable Response and Good Tolerance to the Triple Combination of Toripalimab, Gemcitabine, and Nab-Paclitaxel in a Patient With Metastatic Pancreatic Ductal Adenocarcinoma	Human Clinical Samples（Case series）
495	Comprehensive multi-omics analysis of resectable locally advanced gastric cancer: Assessing response to neoadjuvant camrelizumab and chemotherapy in a single-center, open-label, single-arm phase II trial	Human Clinical Samples（Retrospective study）
496	Regorafenib and Nivolumab or Pembrolizumab Combination and Circulating Tumor DNA Response Assessment in Refractory Microsatellite Stable Colorectal Cancer	Human Clinical Samples（Retrospective study）
497	KRAS-G12D mutation drives immune suppression and the primary resistance of anti-PD-1/PD-L1 immunotherapy in non-small cell lung cancer	Human Clinical Samples（Retrospective study）
498	Androgen receptor blockade resistance with enzalutamide in prostate cancer results in immunosuppressive alterations in the tumor immune microenvironment	Human Clinical Samples（Prospective study）
499	Adjuvant atezolizumab in Japanese patients with resected stage IB-IIIA non-small cell lung cancer (IMpower010)	Human Clinical Samples（Case series）
500	Safety and clinical activity of atezolizumab plus erlotinib in patients with non-small-cell lung cancer	Human Clinical Samples（Prospective study）
501	Chemotherapy combined with lenvatinib and PD-1 may be a potential better alternative option for advanced unresectable intrahepatic cholangiocarcinoma: a retrospective real-world study	Human Clinical Samples（Retrospective study）
502	RC48-ADC monotherapy or in combination with immunotherapy for locally advanced or metastatic urothelial carcinoma with HER2 low and null expression: a multicenter, real-world, retrospective study	Human Clinical Samples（Prospective study）
503	Immunological profiling for short-term predictive analysis in PD-1/PD-L1 therapy for lung cancer	Human Clinical Samples（Retrospective study）
504	Oral PD-L1 inhibitor GS-4224 selectively engages PD-L1 high cells and elicits pharmacodynamic responses in patients with advanced solid tumors	Human Clinical Samples（Retrospective study）
505	Programmed cell death-1 inhibitor combination treatment for recurrent proficient mismatch repair/miscrosatellite-stable type endometrial cancer: A case report	Human Clinical Samples（Prospective study）
506	Combination therapy for mCRPC with immune checkpoint inhibitors, ADT and vaccine: A mathematical model	Mouse Models
507	Multi-center phase II study of nab-paclitaxel plus camrelizumab versus nab-paclitaxel alone as second-line treatment for advanced gastric cancer	Human Clinical Samples（RCT）
508	PD-1 and TIGIT coexpression identifies a circulating CD8 T cell subset predictive of response to anti-PD-1 therapy	Human Clinical Samples（Retrospective study）
509	Intestinal Tolerance Is Converted to Autoimmune Enteritis upon PD-1 Ligand Blockade	Mouse Models
510	Targeting NANOS1 in triple-negative breast cancer: synergistic effects of digoxin and PD-1 inhibitors in modulating the tumor immune microenvironment	Human Clinical Samples（Retrospective study）
511	Two case reports of non-small cell lung cancer patients harboring acquired EGFR T790M-cis-C797S benefit from immune checkpoint inhibitor combined with platinum-based doublet chemotherapy	Human Clinical Samples（Case series）
512	Efficacy and Safety of TACE Combined with Regorafenib Plus PD-1 Inhibitor in the Treatment of Hepatocellular Carcinoma After Sorafenib Resistance	Human Clinical Samples（Retrospective study）
513	MiR-873/PD-L1 axis regulates the stemness of breast cancer cells	Mouse Models
514	Application of immunotherapy in advanced non-small cell lung cancer with hypertension: a multicenter retrospective analysis	Human Clinical Samples（RCT）
515	Thermosensitive Hydrogel-Mediated Chemo-Photothermal Combined Immunotherapy for Triple-Negative Breast Cancer	Human Clinical Samples（Retrospective study）
516	Novel Small-Molecule PD-L1 Inhibitor Induces PD-L1 Internalization and Optimizes the Immune Microenvironment	Human Clinical Samples（Case series）
517	Design, Synthesis, and Pharmacological Evaluation of Biaryl-Containing PD-1/PD-L1 Interaction Inhibitors Bearing a Unique Difluoromethyleneoxy Linkage	Mouse Models
518	Efficacy and safety of lenvatinib plus PD-1 inhibitor with or without transarterial chemoembolization in unresectable hepatocellular carcinoma	Human Clinical Samples（Retrospective study）
519	Effective nivolumab sequential thoracic radiotherapy in elderly patients with advanced squamous cell lung cancer: did radiation therapy play a role? A case report	Human Clinical Samples（Case series）
520	Co-Delivery Nanomicelles for Potentiating TNBC Immunotherapy by Synergetically Reshaping CAFs-Mediated Tumor Stroma and Reprogramming Immunosuppressive Microenvironment	Mouse Models
521	Case report: Long response to PD-1 blockade after failure of trastuzumab plus chemotherapy in advanced Epstein-Barr virus-associated gastric cancer	Human Clinical Samples（Case series）
522	Overcoming acquired resistance to PD-1 inhibitor with the addition of metformin in small cell lung cancer (SCLC)	In Vitro Studies
523	Radiotherapy enhances efficacy of PD-1 inhibitors in advanced hepatocellular carcinoma: A propensity-matched real-world study	Human Clinical Samples（Retrospective study）
524	Checkpoint inhibition in pediatric hematologic malignancies	Human Clinical Samples（Prospective study）
525	Ablation Reboots the Response in Advanced Hepatocellular Carcinoma With Stable or Atypical Response During PD-1 Therapy: A Proof-of-Concept Study	Human Clinical Samples（Prospective study）
526	Complete Pathological Response to Neoadjuvant Pembrolizumab in a Patient With Chemoresistant Upper Urinary Tract Urothelial Carcinoma: A Case Report	Human Clinical Samples（Retrospective study）
527	Case report: Sustained remission after combined sintilimab, anti-VEGF therapy, and chemotherapy in a patient with non-small cell lung cancer harboring acquired EGFR 19Del/T790M/cis-C797S mutation resistance	Human Clinical Samples（Case series）
528	Early experiences with PD-1 inhibitor treatment of platinum resistant epithelial ovarian cancer	Human Clinical Samples（Retrospective study）
529	Stapled peptide PROTAC induced significantly greater anti-PD-L1 effects than inhibitor in human cervical cancer cells	In Vitro Studies
530	Functionalized biomimetic nanoparticles combining programmed death-1/programmed death-ligand 1 blockade with photothermal ablation for enhanced colorectal cancer immunotherapy	Mouse Models
531	Neoadjuvant immunochemotherapy for locally advanced resectable oral squamous cell carcinoma: a prospective single-arm trial (Illuminate Trial)	Human Clinical Samples（RCT）
532	Efficacy and safety of anti-PD-1 inhibitor combined with nab-paclitaxel in Chinese patients with refractory melanoma	Human Clinical Samples（Retrospective study）
533	Prognosticating role of serum eosinophils on immunotherapy efficacy in patients with advanced melanoma	Human Clinical Samples（Retrospective study）
534	First-line treatment with a combination of immunotherapy, anti-EGFR monoclonal antibodies, and chemotherapeutics for unresectable left KRAS/BRAF wild-type microsatellite-stable colorectal cancer: a case report	Human Clinical Samples（Case series）
535	Pembrolizumab monotherapy for untreated PD-L1-Positive non-small cell lung cancer in the elderly or those with poor performance status: A prospective observational study	Human Clinical Samples（Prospective study）
536	Efficacy of Decitabine plus Anti-PD-1 Camrelizumab in Patients with Hodgkin Lymphoma Who Progressed or Relapsed after PD-1 Blockade Monotherapy	Human Clinical Samples（Retrospective study）
537	Case Report: Pseudoprogression With Nivolumab and Bevacizumab Followed by Recurrent Immune-Related Pneumonitis in Urothelial Carcinoma With Lung Metastasis	Human Clinical Samples（Case series）
538	Case Report: Transformation From Non-Small Cell Lung Cancer to Small Cell Lung Cancer During Anti-PD-1 Therapy: A Report of Two Cases	Human Clinical Samples（Case series）
539	Predicting response and survival of lung adenocarcinoma under anti-programmed death-1 therapy using biological deep learning	Human Clinical Samples（Retrospective study）
540	PD-L1 Expression on Circulating Tumor Cells May Be Predictive of Response to Pembrolizumab in Advanced Melanoma: Results from a Pilot Study	Human Clinical Samples（Prospective study）
541	Tolerability, safety, and preliminary antitumor activity of fuzuloparib in combination with SHR-1316 in patients with relapsed small cell lung cancer: a multicenter, open-label, two-stage, phase Ib trial	Human Clinical Samples（Retrospective study）
542	COX-2 expression positively correlates with PD-L1 expression in human melanoma cells	In Vitro Studies
543	Immune Checkpoint Inhibitors for Cancer Therapy: Status and Future Directions	Human Clinical Samples（Retrospective study）
544	PD-1 pathway inhibitors: The next generation of immunotherapy for advanced melanoma	Human Clinical Samples（Retrospective study）
545	Amitriptyline revitalizes ICB response via dually inhibiting Kyn/Indole and 5-HT pathways of tryptophan metabolism in ovarian cancer	Human Clinical Samples（Retrospective study）
546	Combination of chidamide and PD-1 blockade in Refractory/Relapsed aggressive large B-cell lymphomas with high risk of failing CAR-T therapy	Human Clinical Samples（Retrospective study）
547	Phase I study of ribociclib (CDK4/6 inhibitor) with spartalizumab (PD-1 inhibitor) with and without fulvestrant in metastatic hormone receptor-positive breast cancer or advanced ovarian cancer	Human Clinical Samples（Prospective study）
548	Olaparib and durvalumab in patients with germline BRCA-mutated metastatic breast cancer (MEDIOLA): an open-label, multicentre, phase 1/2, basket study	Human Clinical Samples（Retrospective study）
549	Safety and Clinical Activity of the Programmed Death-Ligand 1 Inhibitor Durvalumab in Combination With Poly (ADP-Ribose) Polymerase Inhibitor Olaparib or Vascular Endothelial Growth Factor Receptor 1-3 Inhibitor Cediranib in Women's Cancers: A Dose-Escalation, Phase I Study	Human Clinical Samples（Retrospective study）
550	Inhibitor of apoptosis proteins (IAP) inhibitor APG-1387 monotherapy or in combination with programmed cell death 1 (PD-1) inhibitor toripalimab inpatients with advanced solid tumors: results from two phase I trials	Human Clinical Samples（Case series）
551	Strategies to overcome CAR-T cell resistance in clinical work: A single-institute experience	Human Clinical Samples（Retrospective study）
552	A dual-functional oncolytic adenovirus ZD55-aPD-L1 scFv armed with PD-L1 inhibitor potentiates its antitumor activity	Human Clinical Samples（Retrospective study）
553	Effectiveness, safety, and biomarker analysis of lenvatinib plus toripalimab as chemo-free therapy in advanced intrahepatic cholangiocarcinoma: a real-world study	Human Clinical Samples（Retrospective study）
554	Potential role of immune cell genetic variants associated with tumor microenvironment response in laryngeal squamous cell carcinoma (LSCC) in terms of clinicopathological features	Human Clinical Samples（Retrospective study）
555	PD-1 inhibitors induced bullous lichen planus-like reactions: a rare presentation and report of three cases	Human Clinical Samples（Case series）
556	Phase I study of intratumoral administration of CV8102 in patients with advanced melanoma, squamous cell carcinoma of the skin, squamous cell carcinoma of the head and neck, or adenoid cystic carcinoma	Human Clinical Samples（Prospective study）
557	Avelumab plus axitinib in unresectable or metastatic type B3 thymomas and thymic carcinomas (CAVEATT): a single-arm, multicentre, phase 2 trial	Human Clinical Samples（Case series）
558	The KEYVIBE program: vibostolimab and pembrolizumab for the treatment of advanced malignancies	Human Clinical Samples（Prospective study）
559	Pathological complete response following neoadjuvant chemotherapy with PD-1 inhibitor for locally advanced pancreatic cancer: case report	Human Clinical Samples（Case series）
560	Targeting the PD-1 pathway in patients with relapsed classic Hodgkin lymphoma following allogeneic stem cell transplant is safe and effective	Human Clinical Samples（Prospective study）
561	Systemic and local immunity following adoptive transfer of NY-ESO-1 SPEAR T cells in synovial sarcoma	Human Clinical Samples（Retrospective study）
562	Unexpected Toxicities When Nivolumab Was Given as Maintenance Therapy following Allogeneic Stem Cell Transplantation	Human Clinical Samples（Retrospective study）
563	Nivolumab for the treatment of hepatocellular carcinoma	Human Clinical Samples（Prospective study）
564	An international phase II trial and immune profiling of SBRT and atezolizumab in advanced pretreated colorectal cancer	Human Clinical Samples（Case series）
565	Clinical efficacy of PD-1 inhibitor combined with radiotherapy in a multi-drug resistant patient with liver metastasis from gastric cancer	Human Clinical Samples（Retrospective study）
566	Suppression of Type I Interferon Signaling Overcomes Oncogene-Induced Senescence and Mediates Melanoma Development and Progression	Mouse Models
567	Front-Line ICI-Based Combination Therapy Post-TKI Resistance May Improve Survival in NSCLC Patients With EGFR Mutation	Human Clinical Samples（Prospective study）
568	The PD-1/PD-L1 complex resembles the antigen-binding Fv domains of antibodies and T cell receptors	Mouse Models
569	First-in-human, phase 1 dose escalation study of SL-279252, a hexameric PD1-Fc-OX40L fusion protein, in patients with advanced solid tumors and lymphoma	Human Clinical Samples（Retrospective study）
570	Oncolytic virus expressing PD-1 inhibitors activates a collaborative intratumoral immune response to control tumor and synergizes with CTLA-4 or TIM-3 blockade	Mouse Models
571	Neoadjuvant Arterial Embolization Chemotherapy Combined PD-1 Inhibitor for Locally Advanced Rectal Cancer (NECI Study): a protocol for a phase II study	Human Clinical Samples（Prospective study）
572	Association of the Lung Immune Prognostic Index With Immune Checkpoint Inhibitor Outcomes in Patients With Advanced Non-Small Cell Lung Cancer	Human Clinical Samples（Retrospective study）
573	Toxicity and Surgical Complication Rates of Neoadjuvant Atezolizumab in Patients with Muscle-invasive Bladder Cancer Undergoing Radical Cystectomy: Updated Safety Results from the ABACUS Trial	Human Clinical Samples（Retrospective study）
574	Regression of Chemotherapy-Resistant Polymerase ε (POLE) Ultra-Mutated and MSH6 Hyper-Mutated Endometrial Tumors with Nivolumab	Human Clinical Samples（Prospective study）
575	Stromal reprogramming in urachal cancer: Fibroblast activation protein and collagen remodeling drive immune-suppressive niches and immunotherapy resistance	Organoids
576	Immune checkpoint inhibitors in women with gynecologic cancers: Practical considerations	Human Clinical Samples（Retrospective study）
577	Palliative Radiation Therapy for Vertebral Metastases and Metastatic Cord Compression in Patients Treated With Anti-PD-1 Therapy	Human Clinical Samples（Prospective study）
578	Immunotherapy for cancer in people living with HIV: safety with an efficacy signal from the series in real life experience	Human Clinical Samples（Case series）
579	A case report of synchronous triple primary malignancies: Diffuse large B-cell lymphoma, rectal adenocarcinoma and hepatocellular carcinoma	Human Clinical Samples（Case series）
580	Immune and genomic correlates of response to anti-PD-1 immunotherapy in glioblastoma	Human Clinical Samples（Retrospective study）
581	Significant response from fruquintinib plus anti-PD-1 immunotherapy for microsatellite stable metastatic colorectal cancer with liver and lung metastasis in the third line: case report	Human Clinical Samples（Retrospective study）
582	Back to life with checkpoint inhibitors in Hodgkin lymphoma	Human Clinical Samples（Case series）
583	A phase III study to access the safety and efficacy of prolgolimab 250 mg fixed dose administered every 3 weeks versus prolgolimab 1 mg/kg every 2 weeks in patients with metastatic melanoma (FLAT)	Human Clinical Samples（Prospective study）
584	PD-1 inhibition in congenital pigment synthesizing metastatic melanoma	Human Clinical Samples（Retrospective study）
585	Let-7a/cMyc/CCAT1/miR-17-5p Circuit Re-sensitizes Atezolizumab Resistance in Triple Negative Breast Cancer through Modulating PD-L1	In Vitro Studies
586	A Phase II Trial of Adjuvant Durvalumab Following Trimodality Therapy for Locally Advanced Esophageal and Gastroesophageal Junction Adenocarcinoma: A Big Ten Cancer Research Consortium Study	Human Clinical Samples（Prospective study）
587	Phenotypic and Proteomic Analysis Identifies Hallmarks of Blood Circulating Extracellular Vesicles in NSCLC Responders to Immune Checkpoint Inhibitors	Human Clinical Samples（Retrospective study）
588	Case Report: Abscopal effect in a patient with refractory metastatic hepatocellular carcinoma treated with stereotactic body radiotherapy and PD-1 inhibitor	Human Clinical Samples（Case series）
589	Sustained Clinical Benefit of Pyrotinib Combined with Capecitabine Rescue Therapy After Trastuzumab Resistance in HER2-Positive Advanced Gastric Cancer: A Case Report	Human Clinical Samples（Retrospective study）
590	Dual immunotherapy alternating with anti-PD-1 antibody plus liposomal doxorubicin show good efficacy in prostate epithelioid hemangioendothelioma: a case report	Human Clinical Samples（Case series）
591	Evaluation of Efficacy of Neoadjuvant Immunochemotherapy for Cervical Metastatic Squamous Cell Carcinoma of Unknown Primary	Human Clinical Samples（Retrospective study）
592	Stereotactic body radiotherapy in combination with non-frontline PD-1 inhibitors and targeted agents in metastatic renal cell carcinoma	Human Clinical Samples（Retrospective study）
593	Identification of MicroRNA-mRNA Networks in Melanoma and Their Association with PD-1 Checkpoint Blockade Outcomes	Human Clinical Samples（Retrospective study）
594	Phase II trial of multi-tyrosine kinase inhibitor ESK981 in combination with PD-1 inhibitor nivolumab in patients with metastatic castration-resistant prostate cancer	Human Clinical Samples（Prospective study）
595	Feasibility and Tolerance of Apatinib plus PD-1 Inhibitors for Previously Treated Advanced Gastric Cancer: A Real-World Exploratory Study	Human Clinical Samples（Retrospective study）
596	Monitoring and Management of Immune-Related Adverse Events Associated With Programmed Cell Death Protein-1 Axis Inhibitors in Lung Cancer	Human Clinical Samples（Prospective study）
597	BRICS sequential therapeutic regimen as first-Line treatment for PD-L1-negative metastatic non-small cell lung cancer patients harboring EGFR/ALK wild-type status: a retrospective study	Human Clinical Samples（Prospective study）
598	Multiomics reveals tumor microenvironment remodeling in locally advanced gastric and gastroesophageal junction cancer following neoadjuvant immunotherapy and chemotherapy	Human Clinical Samples（Prospective study）
599	Rocaglamide promotes infiltration and differentiation of T cells and coordinates with PD-1 inhibitor to overcome checkpoint resistance in multiple tumor models	Human Clinical Samples（Case series）
600	Previous therapy with immune checkpoint inhibitor as a cause of hypothyroidism, myositis, and renal insufficiency in a candidate for allogeneic hematopoietic transplantation	Human Clinical Samples（Retrospective study）
601	Intra-tumoral hypoxia promotes CD8+T cell dysfunction via chronic activation of integrated stress response transcription factor ATF4	Human Clinical Samples（Retrospective study）
602	Safety and efficacy of perioperative dual PD-1 and HER2 blockade in HER2-positive gastric cancer	Human Clinical Samples（Prospective study）
603	Multi-targeted tyrosine kinase inhibitor reverses resistance to immunotherapy in hepatic sarcomatoid carcinoma	Human Clinical Samples（Retrospective study）
604	Perspectives: Neutrophil-to-lymphocyte Ratio as a Potential Biomarker in Immune Checkpoint Inhibitor for Non-Small-Cell Lung Cancer	Human Clinical Samples（Prospective study）
605	Nomogram for predicting primary resistance to anti-PD-1 therapy in advanced gastric cancer based on dynamic inflammatory markers: a multicenter retrospective study	Human Clinical Samples（Retrospective study）
606	Refractory microsatellite stable metastatic colorectal cancer with ERBB2/ERBB3 mutation may be preferred population for regorafenib plus PD-1 inhibitor therapy: a real-world study	Human Clinical Samples（Retrospective study）
607	Addition of Radiotherapy to Immunotherapy: Effects on Outcome of Different Subgroups Using a Propensity Score Matching	Human Clinical Samples（Retrospective study）
608	A first-in-human phase I study of the PD-1 inhibitor, retifanlimab (INCMGA00012), in patients with advanced solid tumors (POD1UM-101)	Human Clinical Samples（Prospective study）
609	KEYNOTE-641: Phase III study of pembrolizumab plus enzalutamide for metastatic castration-resistant prostate cancer	Human Clinical Samples（RCT）
610	Avelumab Combined with Stereotactic Ablative Body Radiotherapy in Metastatic Castration-resistant Prostate Cancer: The Phase 2 ICE-PAC Clinical Trial	Human Clinical Samples（Retrospective study）
611	Efficacy of Immunotherapy Combined with Antiangiogenic Therapy in Treatment-Failure Patients with Advanced Carcinoma Ex Pleomorphic Adenoma of the Submandibular Gland: A Case Report	Human Clinical Samples（Case series）
612	Near Complete Pathologic Response to PD-1 Inhibitor and Radiotherapy in a Patient with Locally Advanced Pancreatic Ductal Adenocarcinoma	Human Clinical Samples（Case series）
613	A Combination of Cytokine-Induced Killer Cells With PD-1 Blockade and ALK Inhibitor Showed Substantial Intrinsic Variability Across Non-Small Cell Lung Cancer Cell Lines	Human Clinical Samples（Retrospective study）
614	Salvage treatment of a metastatic colorectal cancer with pMMR/MSS in a 21-year-old man: a case report	Human Clinical Samples（Case series）
615	Pharmacological inhibition of β-catenin/BCL9 interaction overcomes resistance to immune checkpoint blockades by modulating Treg cells	In Vitro Studies
616	Evidence-based rationale for low dose nivolumab in critically ill patients with sepsis-induced immunosuppression	Human Clinical Samples（Prospective study）
617	Integrin signaling gene alterations and outcomes of cancer patients receiving immune checkpoint inhibitors	Human Clinical Samples（Retrospective study）
618	Advanced basal cell carcinoma: What dermatologists need to know about treatment	Human Clinical Samples（Retrospective study）
619	Efficacy and safety of nivolumab in Japanese patients with previously untreated advanced melanoma: A phase II study	Human Clinical Samples（Prospective study）
620	A Phase I/IB, Open Label, Dose Finding Study to Evaluate Safety, Pharmacodynamics and Efficacy of Pembrolizumab in Combination With Vorinostat in Patients With Advanced Prostate, Renal or Urothelial Carcinoma	Human Clinical Samples（Prospective study）
621	A rapid and systemic complete response to stereotactic body radiation therapy and pembrolizumab in a patient with metastatic renal cell carcinoma	Human Clinical Samples（Case series）
622	Anlotinib reversed resistance to PD-1 inhibitors in recurrent and metastatic head and neck cancers: a real-world retrospective study	Human Clinical Samples（Retrospective study）
623	Delayed immune-related adverse events in long-responders of immunotherapy: a single-center experience	Human Clinical Samples（Retrospective study）
624	The potential role of vitamin C in empowering cancer immunotherapy	Human Clinical Samples（Retrospective study）
625	Cutting Edge: IL-12 and Type I IFN Differentially Program CD8 T Cells for Programmed Death 1 Re-expression Levels and Tumor Control	Mouse Models
626	Intracellular Fusobacterium nucleatum infection attenuates antitumor immunity in esophageal squamous cell carcinoma	Human Clinical Samples（Retrospective study）
627	Late-onset and relapsed cytokine release syndrome after nivolumab treatment in a patient with head and neck squamous cell carcinoma: a case report	Human Clinical Samples（Case series）
628	Pembrolizumab for Unresectable or Metastatic Melanoma in Patients Older than 85 Years of Age	Human Clinical Samples（Retrospective study）
629	Induction PD-1 inhibitor toripalimab plus chemotherapy followed by concurrent chemoradiotherapy and consolidation toripalimab for bulky locally advanced non-small-cell lung cancer: protocol for a randomized phase II trial (InTRist study)	Human Clinical Samples（RCT）
630	Expression of the Extracellular Domain of Mouse PD-L1 and Production of Antibodies to PD-L1	Mouse Models
631	Gut microbiota and metabolites signatures of clinical response in anti-PD-1/PD-L1 based immunotherapy of biliary tract cancer	Human Clinical Samples（Prospective study）
632	Overexpressed histone acetyltransferase 1 regulates cancer immunity by increasing programmed death-ligand 1 expression in pancreatic cancer	Human Clinical Samples（Retrospective study）
633	Multi-omics Characterization of Response to PD-1 Inhibitors in Advanced Melanoma	Human Clinical Samples（Retrospective study）
634	Tumor Mutational Burden as a Predictor of Immunotherapy Response: Is More Always Better?	Human Clinical Samples（Prospective study）
635	PD-L1 expression guidance on sintilimab versus pembrolizumab with or without platinum-doublet chemotherapy in untreated patients with advanced non-small cell lung cancer (CTONG1901): A phase 2, randomized, controlled trial	Human Clinical Samples（RCT）
636	Antitumor activity and safety of the PD-1 inhibitor retifanlimab in patients with recurrent microsatellite instability-high or de fi cient mismatch repair endometrial cancer: Final safety and ef fi cacy results from cohort H of the POD1UM-101 phase I study	Human Clinical Samples（Case series）
637	PD-1 inhibitors dependent CD8+ T cells inhibit mouse colon cancer cell metastasis	Mouse Models
638	Targeted Therapy and Immunotherapy in Nonmelanoma Skin Cancer	Human Clinical Samples（Retrospective study）
639	Outcomes and Toxicities of Programmed Death-1 (PD-1) Inhibitors in Hodgkin Lymphoma Patients in the United States: A Real-World, Multicenter Retrospective Analysis	Human Clinical Samples（RCT）
640	Pembrolizumab in Patients With Advanced Clear Cell Gynecological Cancer: A Phase 2 Nonrandomized Clinical Trial	Human Clinical Samples（RCT）
641	JASPER: Phase 2 trial of first-line niraparib plus pembrolizumab in patients with advanced non-small cell lung cancer	Human Clinical Samples（Prospective study）
642	Loss of PTEN Promotes Resistance to T Cell-Mediated Immunotherapy	Mouse Models
643	RPN1 Is Associated With Immunosuppression in Pan-Cancer and Affects the Malignant Phenotype of Tumor	In Vitro Studies
644	Case report: pembrolizumab-induced Type 1 diabetes in a patient with metastatic cholangiocarcinoma	Human Clinical Samples（Case series）
645	TMB and Inflammatory Gene Expression Associated with Clinical Outcomes following Immunotherapy in Advanced Melanoma	Human Clinical Samples（Case series）
646	Efficacy and safety of camrelizumab (a PD-1 inhibitor) combined with chemotherapy as a neoadjuvant regimen in patients with locally advanced non-small cell lung cancer	Human Clinical Samples（Prospective study）
647	A case report of acquired immunodeficiency syndrome (AIDS)-related refractory Burkitt lymphoma got complete remission by multidisciplinary and multi-target combined therapy	Human Clinical Samples（Case series）
648	IFN-y Signaling Sensitizes Melanoma Cells to BH3 Mimetics	In Vitro Studies
649	Efficacy of Ipilimumab vs FOLFOX in Combination With Nivolumab and Trastuzumab in Patients With Previously Untreated ERBB2-Positive Esophagogastric Adenocarcinoma The AIO INTEGA Randomized Clinical Trial	Human Clinical Samples（Retrospective study）
650	Irradiated tumor cell-released microparticles enhance the therapeutic efficacy of PD-1 inhibitors by promoting M1-TAMs polarization in NSCLC brain metastases	Human Clinical Samples（Retrospective study）
651	EMT- and stroma-related gene expression and resistance to PD-1 blockade in urothelial cancer	Human Clinical Samples（Retrospective study）
652	Budigalimab, an anti-PD-1 inhibitor, for people living with HIV-1: a randomized, placebo-controlled phase 1b study	Human Clinical Samples（RCT）
653	Combination of the cuproptosis inducer disulfiram and anti-PD-L1 abolishes NSCLC resistance by ATP7B to regulate the HIF-1 signaling pathway	In Vitro Studies
654	Reverse Translating Molecular Determinants of Anti-Programmed Death 1 Immunotherapy Response in Mouse Syngeneic Tumor Models	Mouse Models
655	Additive Intralesional Interleukin-2 Improves Progression-Free Survival in a Distinct Subgroup of Melanoma Patients with Prior Progression under Immunotherapy	Human Clinical Samples（Retrospective study）
656	Continuous targeted kinase inhibitors treatment induces upregulation of PD-L1 in resistant NSCLC	Human Clinical Samples（Retrospective study）
657	Dual cytokine-engineered macrophages rejuvenate the tumor microenvironment and enhance anti-PD-1 therapy in renal cell carcinoma	In Vitro Studies
658	Oxygen-delivery nanoparticles enhanced immunotherapy efficacy monitored by granzyme B PET imaging in malignant tumors	Mouse Models
659	The immune checkpoint expression in the tumor immune microenvironment of DLBCL: Clinicopathologic features and prognosis	Human Clinical Samples（Retrospective study）
660	Neoadjuvant camrelizumab plus chemotherapy in treating locally advanced esophageal squamous cell carcinoma patients: a pilot study	Human Clinical Samples（Retrospective study）
661	Efficacy and safety of sintilimab-based regimens against advanced gastric and gastroesophageal junction adenocarcinoma	Human Clinical Samples（Retrospective study）
662	Immune checkpoint inhibitor therapy for advanced HPV-related penile squamous cell carcinoma: a rare case report	Human Clinical Samples（Retrospective study）
663	PRaG Therapy of Refractory Metastatic Gastric Cancer: A Case Report	Human Clinical Samples（Case series）
664	PD-1 restraint of regulatory T cell suppressive activity is critical for immune tolerance	Mouse Models
665	Complement receptor C5aR1 blockade reprograms tumor-associated macrophages and synergizes with anti-PD-1 therapy in gastric cancer	In Vitro Studies
666	Neoadjuvant Programmed Cell Death Protein 1 Blockade Combined With Stereotactic Body Radiation Therapy for Stage III(N2) Non-Small Cell Lung Cancer: A Case Series	Human Clinical Samples（Case series）
667	Pembrolizumab rechallenge in squamous non-small-cell lung cancer and HIV-positivity: a case report	Human Clinical Samples（Case series）
668	Mesoporous manganese nanocarrier target delivery metformin for the co-activation STING pathway to overcome immunotherapy resistance	Mouse Models
669	Complete remission of ovarian clear cell carcinoma achieved after pseudoprogression during PD-1 inhibitor therapy	Human Clinical Samples（Case series）
670	Combination of the STING Agonist MIW815 (ADU-S100) and PD-1 Inhibitor Spartalizumab in Advanced/Metastatic Solid Tumors or Lymphomas: An Open-Label, Multicenter, Phase Ib Study	Human Clinical Samples（Prospective study）
671	Macrophage Membrane-Coated Nanomedicine Enhances Cancer Immunotherapy by Activating Macrophages and T Cells	Human Clinical Samples（Retrospective study）
672	Immunological correlates of favorable long-term clinical outcome in multiple sclerosis patients after autologous hematopoietic stem cell transplantation	Human Clinical Samples（Retrospective study）
673	In vitro characterization of a small molecule PD-1 inhibitor that targets the PD-l/PD-L1 interaction	In Vitro Studies
674	Pembrolizumab in the first-line treatment of advanced head and neck cancer	Human Clinical Samples（Retrospective study）
675	Anti-programmed Death Receptor 1 Blockade Induces Clinical Response in a Patient With Metastatic Collecting Duct Carcinoma	Human Clinical Samples（Retrospective study）
676	LAG-3, TGF-β, and cell-intrinsic PD-1 inhibitory pathways contribute to CD8 but not CD4 T-cell tolerance induced by allogeneic BMT with anti-CD40L	Mouse Models
677	The short-term efficacy and safety of induction chemotherapy combined with PD-1 inhibitor or anti-EGFR in locoregionally advanced nasopharyngeal carcinoma	Human Clinical Samples（Retrospective study）
678	The novel and potent CD40 agonist KHK2840 augments the antitumor efficacy of anti-PD-1 antibody and paclitaxel	Mouse Models
679	Fecal microbiota transplantation plus anti-PD-1 immunotherapy in advanced melanoma: a phase I trial	Human Clinical Samples（Prospective study）
680	Upregulated PD-1 Expression Is Associated with the Development of Systemic Lupus Erythematosus, but Not the PD-1.1 Allele of the PDCD1 Gene	Human Clinical Samples（Retrospective study）
681	Overexpression of CCL-20 and CXCL-8 genes enhances tumor escape and resistance to cemiplimab, a programmed cell death protein-1 (PD-1) inhibitor, in patients with locally advanced and metastatic cutaneous squamous cell carcinoma	Human Clinical Samples（Retrospective study）
682	Antitumor effect of anti-vascular therapy with STING agonist depends on the tumor microenvironment context	Mouse Models
683	Safety and efficacy of sintilimab versus pembrolizumab in the treatment of advanced or recurrent pediatric malignancies: a real-world study in China	Human Clinical Samples（Retrospective study）
684	Small cell lung cancer transformation and tumor heterogeneity after sequential targeted therapy and immunotherapy in EGFR-mutant non-small cell lung cancer: A case report	Human Clinical Samples（Case series）
685	SPP1+ Tumor-Associated Macrophages Drive Immunotherapy Resistance via CD8+ T-cell Dysfunction in Clear-Cell Renal Cell Carcinoma	Human Clinical Samples（Retrospective study）
686	Combination of Anti-PD-1 and Electroacupuncture Induces a Potent Antitumor Immune Response in Microsatellite-Stable Colorectal Cancer	Mouse Models
687	Safety and efficacy of anti-PD-1 inhibitors in Chinese patients with advanced lung cancer and hepatitis B virus infection: a retrospective single-center study	Human Clinical Samples（Prospective study）
688	Nivolumab induced inflammation of seborrheic keratoses: a novel cutaneous manifestation in a metastatic melanoma patient	Human Clinical Samples（Case series）
689	Destabilizing the autoinhibitory conformation of Zap70 induces up-regulation of inhibitory receptors and T cell unresponsiveness	Mouse Models
690	Toripalimab for the treatment of melanoma	Human Clinical Samples（Prospective study）
691	Distinct Mechanisms of Mismatch-Repair Defi ciency Delineate Two Modes of Response to Anti-PD-1 Immunotherapy in Endometrial Carcinoma	Human Clinical Samples（Prospective study）
692	Cytokine release syndrome and successful response to pembrolizumab therapy in a patient with EGFR-mutated non-small-cell lung cancer: A case report	Human Clinical Samples（Case series）
693	Antitumor vaccination of prostate cancer patients elicits PD-1/PD-L1 regulated antigen-specific immune responses	Human Clinical Samples（Retrospective study）
694	Outcome of High-Dose Chemotherapy Followed by Autologous Stem Cell Transplantation in Relapsed/Refractory Hodgkin Lymphoma after Different Numbers of Salvage Regimens	Human Clinical Samples（Retrospective study）
695	Hydrophobic ion pairing and microfluidic nanoprecipitation enable efficient nanoformulation of a small molecule indolamine 2, 3-dioxygenase inhibitor immunotherapeutic	In Vitro Studies
696	Long-Term Survival of FOLFIRINOX plus toripalimab in a Patient with Metastatic Pancreatic Ductal Adenocarcinoma: A Case Report	Human Clinical Samples（Case series）
697	Tyrosinase in melanoma inhibits anti-tumor activity of PD-1 deficient T cells	Mouse Models
698	Induction of therapeutic immunity and cancer eradication through biofunctionalized liposome-like nanovesicles derived from irradiated-cancer cells	Mouse Models
699	Overcoming immune-resistance in laryngeal cancer: a case report of the abscopal effect and nivolumab beyond progression	Human Clinical Samples（Case series）
700	Adjuvant Systemic Immunotherapies for Resected Stage III Melanoma: A Single-Centre Retrospective Clinical Practice Review	Human Clinical Samples（Retrospective study）
701	Targeting tumor-intrinsic SLC16A3 to enhance anti-PD-1 efficacy via tumor immune microenvironment reprogramming	Human Clinical Samples（Retrospective study）
702	First-line camrelizumab (a PD-1 inhibitor) plus apatinib (an VEGFR-2 inhibitor) and chemotherapy for advanced gastric cancer (SPACE): a phase 1 study	Human Clinical Samples（Retrospective study）
703	Phase I study of the VEGF/Ang-2 inhibitor BI 836880 alone or combined with the anti-programmed cell death protein-1 antibody ezabenlimab in Japanese patients with advanced solid tumors	Human Clinical Samples（RCT）
704	Dramatic response of advanced pulmonary sarcomatoid carcinoma to tislelizumab combined with anlotinib: a case report	Human Clinical Samples（Case series）
705	Case report: Robust response of metastatic clear cell sarcoma treated with cabozantinib and immunotherapy	Human Clinical Samples（Case series）
706	Xerostomia: an immunotherapy-related adverse effect in cancer patients	Human Clinical Samples（Case series）
707	BET Bromodomain Inhibition Cooperates with PD-1 Blockade to Facilitate Antitumor Response in Kras-Mutant Non-Small Cell Lung Cancer	Human Clinical Samples（Retrospective study）
708	Checkpoint blockade in Hodgkin and non-Hodgkin lymphoma	Human Clinical Samples（Prospective study）
709	Tiragolumab plus atezolizumab versus placebo plus atezolizumab as a first-line treatment for PD-L1-selected non-small-cell lung cancer (CITYSCAPE): primary and follow-up analyses of a randomised, double-blind, phase 2 study	Human Clinical Samples（RCT）
710	A retrospective analysis exploring the association of pretreatment neutrophil-to-lymphocyte ratio and immune checkpoint inhibitor outcomes in patients with advanced NSCLC and liver metastases	Human Clinical Samples（Retrospective study）
711	High expression of COL6A1 predicts poor prognosis and response to immunotherapy in bladder cancer	Human Clinical Samples（Retrospective study）
712	Human tissue cultures of lung cancer predict patient susceptibility to immune-checkpoint inhibition	Human Clinical Samples（Retrospective study）
713	Treatment of MGMT promoter unmethylated glioblastoma with PD-1 inhibitor combined with anti-angiogenesis and epidermal growth factor receptor tyrosine kinase inhibitor: a case report	Human Clinical Samples（Case series）
714	Predicting Treatment Outcomes in Glioblastoma: A Risk Score Model for TMZ Resistance and Immune Checkpoint Inhibition	Human Clinical Samples（Retrospective study）
715	Multi-target angiogenesis inhibitor combined with PD-1 inhibitors may benefit advanced non-small cell lung cancer patients in late line after failure of EGFR-TKI therapy	Human Clinical Samples（Retrospective study）
716	Camrelizumab plus famitinib in patients with recurrent or metastatic nasopharyngeal carcinoma treated with PD-1 blockade: data from a multicohort phase 2 study	Human Clinical Samples（Prospective study）
717	Ntrk1 Promotes Resistance to PD-1 Checkpoint Blockade in Mesenchymal Kras/p53 Mutant Lung Cancer	Human Clinical Samples（Retrospective study）
718	Anti-PD-1 blockade with nivolumab with and without therapeutic vaccination for virally suppressed chronic hepatitis B: A pilot study	Human Clinical Samples（Retrospective study）
719	Metformin Combining PD-1 Inhibitor Enhanced Anti-Tumor Efficacy in STK11 Mutant Lung Cancer Through AXIN-1-Dependent Inhibition of STING Ubiquitination	Mouse Models
720	Effectiveness and Safety of Toripalimab Combination Therapies for Patients With Chemo-Resistant Choriocarcinoma	Human Clinical Samples（Case series）
721	Overcoming Primary Resistance to PD-1 Inhibitor With Anti-PD-L1 Agent in Squamous-Cell NSCLC: Case Report	Human Clinical Samples（Retrospective study）
722	Nivolumab induces impressive responses in relapsed/refractory classic Hodgkin lymphoma: Single institutional experience	Human Clinical Samples（Case series）
723	Dual impacts of serine/glycine-free diet in enhancing antitumor immunity and promoting evasion via PD-L1 lactylation	Human Clinical Samples（Prospective study）
724	Sotorasib versus docetaxel for previously treated non-small- cell lung cancer with KRASG12C mutation: a randomised, open-label, phase 3 trial	Human Clinical Samples（RCT）
725	Case Report: Advanced pulmonary sarcomatoid carcinoma with adrenal gland metastasis after sintilimab combined with anlotinib treatment	Human Clinical Samples（Case series）
726	Complete Metabolic Response to Combined Immune Checkpoint Inhibition after Progression of Metastatic Colorectal Cancer on Pembrolizumab: A Case Report	Human Clinical Samples（Case series）
727	Treatment efficacy of carrelizumab in metastatic castration-resistant prostate cancer, and the significance of circulating tumor DNA fraction	Human Clinical Samples（Retrospective study）
728	Combination of immunogenic oncolytic adenovirus ONCOS-102 with anti-PD-1 pembrolizumab exhibits synergistic antitumor effect in humanized A2058 melanoma huNOG mouse model	Human Clinical Samples（Prospective study）
729	Phase II and biomarker study of programmed cell death protein 1 inhibitor nivolumab and metronomic cyclophosphamide in paediatric relapsed/refractory solid tumours: Arm G of AcSe-ESMART, a trial of the European Innovative Therapies for Children With Cancer Consortium	Human Clinical Samples（Prospective study）
730	Crosstalk of PD-1 signaling with the SIRT1/FOXO-1 axis during the progression of visceral leishmaniasis	Mouse Models
731	Anti-PD-1 Immunotherapy and Bee Venom for Relapsed and Refractory Liposarcoma: A Case Report	Human Clinical Samples（Case series）
732	Response to combined ipilimumab and nivolumab after development of a nephrotic syndrome related to PD-1 monotherapy	Human Clinical Samples（Retrospective study）
733	A T-cell-dependent antibody response study using a murine surrogate anti-PD-1 monoclonal antibody as an alternative to a non-human primate model	Mouse Models
734	Effect of PD-1 inhibitor on exhaled nitric oxide and pulmonary function in non-small cell lung cancer patients with and without COPD	Human Clinical Samples（Retrospective study）
735	Phosphorylation of PD-1-Y248 is a marker of PD-1-mediated inhibitory function in human T cells	Human Clinical Samples（Retrospective study）
736	Sarcoidosis Following Anti-PD-1 and Anti-CTLA-4 Therapy for Metastatic Melanoma	Human Clinical Samples（Case series）
737	Immunogenomic profiling determines responses to combined PARP and PD-1 inhibition in ovarian cancer	Human Clinical Samples（Prospective study）
738	Sema4D silencing increases the sensitivity of nivolumab to B16-F10 resistant melanoma via inhibiting the PI3K/AKT signaling pathway	Human Clinical Samples（Retrospective study）
739	Immune checkpoint inhibitor combined with anti-angiogenesis agent inhibits metastasis of advanced adenoid cystic carcinoma of the tongue base to the lung: a case report	Human Clinical Samples（Case series）
740	Durable benefit and change in TCR clonality with nivolumab in a Lynch syndrome-associated glioma	Human Clinical Samples（Retrospective study）
741	Safety evaluation of nivolumab added concurrently to radiotherapy in a standard first line chemo-radiotherapy regimen in stage III non-small cell lung cancer-The ETOP NICOLAS trial	Human Clinical Samples（Prospective study）
742	A Remarkable and Durable Response to Sintilimab and Anlotinib in the First-Line Treatment of an Anaplastic Thyroid Carcinoma without Targetable Genomic Alterations: A Case Report	Human Clinical Samples（Case series）
743	ANV600 is a novel PD-1 targeted IL-2Rβγ agonist that selectively expands tumor antigen-specific T cells and potentiates PD-1 checkpoint inhibitor therapy	Mouse Models
744	Anti-PD-1 therapy reverses TIGIT+CD226+NK depletion in immunotherapy resistance of hepatocellular carcinoma through PVR/TIGIT pathway	Human Clinical Samples（Retrospective study）
745	Early salvage therapy with anti-PD-1 antibody Camrelizumab in patients with advanced cervical cancer: a retrospective study	Human Clinical Samples（Retrospective study）
746	An evaluation of nivolumab for the treatment of metastatic renal cell carcinoma	Human Clinical Samples（Retrospective study）
747	Differences in PD-1 expression on CD8+T-cells in chronic myeloid leukemia patients according to disease phase and TKI medication	Human Clinical Samples（Retrospective study）
748	An innovative approach to overcoming PD-1 resistance: Combined TIGIT blockade with nanophotothermal therapy	In Vitro Studies
749	Combination of PD-1 Inhibitor and OX40 Agonist Induces Tumor Rejection and Immune Memory in Mouse Models of Pancreatic Cancer	Mouse Models
750	Successful treatment of HIV-related progressive multifocal leukoencephalopathy and immunological reconstitution inflammatory syndrome with intravenous human immunoglobulin: a case report	Human Clinical Samples（Case series）
751	Opportunities, challenges, and future perspectives of oncolytic virus therapy for malignant melanoma	Human Clinical Samples（Retrospective study）
752	Case report: Successful treatment of advanced pulmonary sarcomatoid carcinoma with BUBIB-ALK rearrangement and KRAS G12C mutation by sintilimab combined with anlotinib	Human Clinical Samples（Case series）
753	Long survival in a pancreatic carcinoma patient with multi-organ toxicities after sintilimab treatment: A case report	Human Clinical Samples（Case series）
754	BL-8040, a CXCR4 antagonist, in combination with pembrolizumab and chemotherapy for pancreatic cancer: the COMBAT trial	Human Clinical Samples（Prospective study）
755	A remarkable and durable response to tislelizumab treatment of an anaplastic thyroid carcinoma without targetable genomic alterations: a case report	Human Clinical Samples（Case series）
756	PD-1 antibody camrelizumab for Epstein-Barr virus-positive metastatic gastric cancer: a single-arm, open-label, phase 2 trial	Human Clinical Samples（Prospective study）
757	Programmed cell death 1 (PD-1) targeting in patients with advanced osteosarcomas: results from the PEMBROSARC study	Human Clinical Samples（Retrospective study）
758	A Dramatic Response to Toripalimab With Chemotherapy and Antiangiogenic Agent Followed by Surgery in a Stage IIIB Lung Adenocarcinoma Patient With an Uncommon EGFR Mutation: A Case Report	Human Clinical Samples（Case series）
759	Extreme responses to immune checkpoint blockade following bipolar androgen therapy and enzalutamide in patients with metastatic castration resistant prostate cancer	Human Clinical Samples（Retrospective study）
760	Phase Ib study of anlotinib in combination with anti-PD-L1 antibody (TQB2450) in patients with advanced acral melanoma	Human Clinical Samples（Prospective study）
761	Neoadjuvant Sintilimab Plus Chemotherapy in Resectable Locally Advanced Esophageal Squamous Cell Carcinoma	Human Clinical Samples（Prospective study）
762	Advanced cutaneous squamous cell carcinoma: A retrospective analysis of patient profiles and treatment patterns-Results of a non-interventional study of the DeCOG	Human Clinical Samples（Retrospective study）
763	Short-course PD-1 blockade in locally advanced nasopharyngeal carcinoma: a phase II randomized trial protocol (Tori-013)	Human Clinical Samples（RCT）
764	Cemiplimab for locally advanced and metastatic basal cell carcinoma	Human Clinical Samples（Retrospective study）
765	Uterine serous carcinoma	Human Clinical Samples（Prospective study）
766	Photodynamic therapy changes tumour immunogenicity and promotes immune-checkpoint blockade response, particularly when combined with micromechanical priming	Mouse Models
767	Early evidence of anti-PD-1 activity in enzalutamide-resistant prostate cancer	Human Clinical Samples（Case series）
768	A Promoter Region Polymorphism in PDCD-1 Gene Is Associated with Risk of Rheumatoid Arthritis in the Han Chinese Population of Southeastern China	Human Clinical Samples（Retrospective study）
769	Synergy between EphA2-ILs-DTXp, a Novel EphA2-Targeted Nanoliposomal Taxane, and PD-1 Inhibitors in Preclinical Tumor Models	Mouse Models
770	The efficacy and safety of apatinib treatment for patients with advanced or recurrent biliary tract cancer: a retrospective study	Human Clinical Samples（Retrospective study）
771	Interferon-Gamma-Producing CD8+ Tissue Resident Memory T Cells Are a Targetable Hallmark of Immune Checkpoint Inhibitor-Colitis	Human Clinical Samples（Retrospective study）
772	Combination of pembrolizumab and imatinib in a patient with double KIT mutant melanoma A case report	Human Clinical Samples（Retrospective study）
773	Neoadjuvant oncolytic virus orienx010 and toripalimab in resectable acral melanoma: a phase Ib trial	Human Clinical Samples（Prospective study）
774	Cisplatin remodels the tumor immune microenvironment via the transcription factor EB in ovarian cancer	Human Clinical Samples（Retrospective study）
775	Ezabenlimab (BI 754091), an anti-PD-1 antibody, in patients with advanced solid tumours	Human Clinical Samples（Case series）
776	TLR-mediated induction of negative regulatory ligands on dendritic cells	In Vitro Studies
777	Immunotherapy drives mesenchymal tumor cell state shift and TME immune response in glioblastoma patients	Human Clinical Samples（Case series）
778	Efficacy of Cemiplimab as Adjuvant or Neoadjuvant Therapy in the Treatment of Cutaneous Squamous Cell Carcinoma	Human Clinical Samples（Retrospective study）
779	The Prostaglandin EP4 Antagonist Vorbipiprant Combined with PD-1 Blockade for Refractory Microsatellite-Stable Metastatic Colorectal Cancer: A Phase Ib/IIa Trial	Human Clinical Samples（Prospective study）
780	Efficacy and Safety of Low-Dose Lenvatinib and Toripalimab in Patients With Recurrent Platinum-Resistant Ovarian Cancer: Study Protocol of a Multicenter, Open-Label, Single-Arm, Phase II Clinical Trial	Human Clinical Samples（Prospective study）
781	Efficacy and Safety of Transcatheter Arterial Chemoembolization Combined with Lenvatinib Plus Anti-PD-1 Inhibitors for Hepatocellular Carcinoma Patients with Extrahepatic Metastases: A Multicenter Retrospective Study	Human Clinical Samples（Retrospective study）
782	Pembrolizumab in advanced osteosarcoma: results of a single-arm, open-label, phase 2 trial	Human Clinical Samples（Prospective study）
783	Finotonlimab (PD-1 inhibitor) plus bevacizumab (bevacizumab biosimilar) as first-tier therapy for late-stage hepatocellular carcinoma: a randomized phase 2/3 trial	Human Clinical Samples（RCT）
784	Treatment of refractory/relapsed extranodal NK/T cell lymphoma with decitabine plus anti-PD-1: A case report	Human Clinical Samples（Retrospective study）
785	Case Report: An "Immune-Cold" EGFR Mutant NSCLC With Strong PD-L1 Expression Shows Resistance to Chemo-Immunotherapy	Human Clinical Samples（Case series）
786	Case Report: Tislelizumab-induced insulin-dependent diabetes mellitus: a case report and literature review	Human Clinical Samples（Case series）
787	Model-based population pharmacokinetic analysis of tislelizumab in patients with advanced tumors	Human Clinical Samples（Retrospective study）
788	Immune Profiling in Gastric Cancer Reveals the Dynamic Landscape of Immune Signature Underlying Tumor Progression	Human Clinical Samples（Retrospective study）
789	Nivolumab-induced organizing pneumonitis in a patient with lung sarcomatoid carcinoma	Human Clinical Samples（Case series）
790	Tumor Microenvironment Responsive CD8+ T Cells and Myeloid-Derived Suppressor Cells to Trigger CD73 Inhibitor AB680-Based Synergistic Therapy for Pancreatic Cancer	Mouse Models
791	Yes-Associated Protein 1 Inhibition Induces Immunogenic Cell Death and Synergizes With Radiation and PD-1 Blockade	Mouse Models
792	Open-label, phase II study of talimogene laherparepvec plus pembrolizumab for the treatment of advanced melanoma that progressed on prior anti - PD-1 therapy: MASTERKEY-115, 1,2	Human Clinical Samples（Prospective study）
793	Sintilimab, stereotactic body radiotherapy and granulocyte-macrophage colony stimulating factor as second-line therapy for advanced non-small cell lung cancer: safety run-in results of a multicenter, single-arm, phase II trial	Human Clinical Samples（Prospective study）
794	Toripalimab combined with definitive chemoradiotherapy for locally advanced cervical squamous cell carcinoma patients (TRACE): A single-arm, phase I/II trial	Human Clinical Samples（Prospective study）
795	Evaluation of the antitumor activity of moronecidin (Piscidin) like peptide in combination with anti-PD-1 antibody against melanoma tumor	Mouse Models
796	Update in the treatment of non-melanoma skin cancers: the use of PD-1 inhibitors in basal cell carcinoma and cutaneous squamous-cell carcinoma	Human Clinical Samples（Prospective study）
797	PD-1 and TIGIT blockade differentially affect tumour cell survival under hypoxia and glucose deprived conditions in oesophageal adenocarcinoma; implications for overcoming resistance to PD-1 blockade in hypoxic tumours	In Vitro Studies
798	Tadalafil Enhances Immune Signatures in Response to Neoadjuvant Nivolumab in Resectable Head and Neck Squamous Cell Carcinoma	Human Clinical Samples（Retrospective study）
799	Dose exploration results from Phase 1 study of cemiplimab, a human monoclonal programmed death (PD)-1 antibody, in Japanese patients with advanced malignancies	Human Clinical Samples（Prospective study）
800	Pembrolizumab in brain metastases of diverse histologies: phase 2 trial results	Human Clinical Samples（Case series）
801	Effect of immunotherapy on the immune microenvironment in advanced recurrent cervical cancer	Human Clinical Samples（Retrospective study）
802	Efficacy of local therapy for oligoprogressive disease after programmed cell death 1 blockade in advanced non-small cell lung cancer	Human Clinical Samples（Retrospective study）
803	Development of an Adrenocortical Cancer Humanized Mouse Model to Characterize Anti-PD1 Effects on Tumor Microenvironment	Mouse Models
804	Combination kinase inhibitors and immunotherapy for unresectable anaplastic thyroid carcinoma: A retrospective single-center study	Human Clinical Samples（Retrospective study）
805	Sitravatinib combined with PD-1 blockade enhances cytotoxic T-cell infiltration by M2 to M1 tumor macrophage repolarization in esophageal adenocarcinoma	Other Animal Models
806	Tislelizumab plus zanubrutinib for Richter transformation: the phase 2 RT1 trial	Human Clinical Samples（Prospective study）
807	A real-world analysis of survival and cost-effectiveness of sintilimab plus bevacizumab biosimilar regimen in patients with advanced hepatocellular carcinoma	Human Clinical Samples（Retrospective study）
808	PD-1 inhibition with retifanlimab and/or arginase inhibition with INCB001158 in Japanese patients with solid tumors: A phase I study	Human Clinical Samples（Prospective study）
809	Combination Therapy including Immune Checkpoint Inhibitors for Anaplastic and Poorly Differentiated Thyroid Carcinoma: A Promising Protocol	Human Clinical Samples（Retrospective study）
810	Neoadjuvant anti-programmed death-1 immunotherapy by pembrolizumab in resectable non-small cell lung cancer: First clinical experience	Human Clinical Samples（Case series）
811	Reprogramming the immunosuppressive tumor microenvironment results in successful clearance of tumors resistant to radiation therapy and anti-PD-1/PD-L1	Mouse Models
812	IL-8 correlates with nonresponse to neoadjuvant nivolumab in HPV positive HNSCC via a potential extracellular vesicle miR-146a mediated mechanism	Human Clinical Samples（Prospective study）
813	The efficacies and biomarker investigations of anti-programmed death-1 (anti-PD-1)-based therapies for metastatic bone and soft tissue sarcoma	Human Clinical Samples（Retrospective study）
814	Phase I study of the safety and clinical activity of the interleukin-8 inhibitor AMY109 combined with atezolizumab in patients with advanced solid cancers	Human Clinical Samples（Prospective study）
815	Tislelizumab combined with chemotherapy as neoadjuvant therapy for surgically resectable esophageal cancer: A prospective, single-arm, phase II study (TD-NICE)	Human Clinical Samples（Retrospective study）
816	Targeting the IL-2 inducible kinase in melanoma; a phase 2 study of ibrutinib in systemic treatment-refractory distant metastatic cutaneous melanoma: preclinical rationale, biology, and clinical activity (NCI9922)	Human Clinical Samples（Retrospective study）
817	Third-Line Nivolumab Monotherapy in Recurrent SCLC: CheckMate 032	Human Clinical Samples（Case series）
818	A Phase II Trial of the CD40 Agonistic Antibody Sotigalimab (APX005M) in Combination with Nivolumab in Subjects with Metastatic Melanoma with Confirmed Disease Progression on Anti-PD-1 Therapy	Human Clinical Samples（Prospective study）
819	Cetuximab retreatment plus camrelizumab and liposomal irinotecan in patients with RAS wild-type metastatic colorectal cancer: Cohort B of the phase II CRACK study	Human Clinical Samples（Retrospective study）
820	Chemo-immunotherapy combination after PD-1 inhibitor failure improves clinical outcomes in metastatic melanoma patients	Human Clinical Samples（Retrospective study）
821	Treatment with pembrolizumab after hypersensitivity reaction to nivolumab in a patient with hepatocellular carcinoma	Human Clinical Samples（Case series）
822	Vision loss with pembrolizumab treatment: A report of two cases	Human Clinical Samples（Case series）
823	A real-world study of the efficacy and safety of anti-programmed cell death-1 therapy combined with chemotherapy or targeted therapy in patients with advanced biliary tract cancer	Human Clinical Samples（Retrospective study）
824	Pembrolizumab plus lenvatinib combination therapy for advanced endometrial carcinoma	Human Clinical Samples（Prospective study）
825	A Phase 3 Study of Pembrolizumab versus Placebo for Previously Treated Patients from Asia with Hepatocellular Carcinoma: Health-Related Quality of Life Analysis from KEYNOTE-394	Human Clinical Samples（Case series）
826	Addition of Low-Dose Decitabine to Anti-PD-1 Antibody Camrelizumab in Relapsed/Refractory Classical Hodgkin Lymphoma	Human Clinical Samples（Retrospective study）
827	Durvalumab plus gemcitabine and cisplatin in advanced biliary tract cancer (TOPAZ-1): patient-reported outcomes from a randomised, double-blind, placebo-controlled, phase 3 trial	Human Clinical Samples（Case series）
828	QL1604 plus paclitaxel-cisplatin/ carboplatin in patients with recurrent or metastatic cervical cancer: an open-label, single-arm, phase II trial	Human Clinical Samples（Prospective study）
829	Immune-modulatory effects of low-dose radiotherapy through macrophage polarization and transcriptional rewiring in triple-negative breast cancer	Mouse Models
830	Statin Use With Immune Checkpoint Inhibitors and Survival in Nonsmall Cell Lung Cancer	Human Clinical Samples（RCT）
831	Ambra1 modulates the tumor immune microenvironment and response to PD-1 blockade in melanoma	Human Clinical Samples（Retrospective study）
832	SD-101 in Combination with Pembrolizumab in Advanced Melanoma: Results of a Phase Ib, Multicenter Study	Human Clinical Samples（Prospective study）
833	Targeting LINC02544/miR-497-5p/CAPRIN1 axis via exosome-based siRNA to overcome immunotherapy resistance in triple-negative breast cancer	Mouse Models
834	Carelizumab and rivoceranib for advanced extramammary Paget's disease: an investigator-initiated multicenter, single-arm, phase II trial	Human Clinical Samples（Prospective study）
835	FAP is a prognostic marker, but not a viable therapeutic target for clinical translation in HNSCC	Human Clinical Samples（Retrospective study）
836	First-in-human study with intratumoral administration of a CD40 agonistic antibody, ADC-1013, in advanced solid malignancies	Human Clinical Samples（Prospective study）
837	PD-L1 expression in circulating tumor cells of advanced non-small cell lung cancer patients treated with nivolumab	Human Clinical Samples（Retrospective study）
838	Effectiveness and safety of toripalimab, camrelizumab, and sintilimab in a real-world cohort of hepatitis B virus associated hepatocellular carcinoma patients	Human Clinical Samples（Retrospective study）
839	Phase Ib Study of Crizotinib Plus Pembrolizumab in Patients with Previously Untreated Advanced Non-Small Cell Lung Cancer with ALK Translocation	Human Clinical Samples（Prospective study）
840	Hepatoma cell-intrinsic TLR9 activation induces immune escape through PD-L1 upregulation in hepatocellular carcinoma	Human Clinical Samples（Prospective study）
841	OMA1 competitively binds to HSPA9 to promote mitophagy and activate the cGAS-STING pathway to mediate GBM immune escape	Human Clinical Samples（Retrospective study）
842	Ginseng polysaccharides alter the gut microbiota and kynurenine/tryptophan ratio, potentiating the antitumour effect of antiprogrammed cell death 1/programmed cell death ligand 1 (anti-PD-1/PD-L1) immunotherapy	Human Clinical Samples（Retrospective study）
843	PD-L1 Inhibits T Cell-Induced Cytokines and Hyaluronan Expression via the CD40-CD40L Pathway in Orbital Fibroblasts From Patients With Thyroid Associated Ophthalmopathy	In Vitro Studies
844	Recurrent pseudogout after therapy with immune checkpoint inhibitors: a case report with immunoprofiling of synovial fluid at each flare	Human Clinical Samples（Retrospective study）
845	Pembrolizumab plus dinaciclib in patients with hematologic malignancies: the phase 1b KEYNOTE-155 study	Human Clinical Samples（Retrospective study）
846	FRACTION: protocol of a phase II study of Fedratinib and Nivolumab combination in patients with myelofibrosis and resistance or suboptimal response to JAK-inhibitor treatment of the German MPN study group (GSG-MPN)	Human Clinical Samples（Prospective study）
847	European consensus-based interdisciplinary guideline for melanoma. Part 2: Treatment - Update 2024	Human Clinical Samples（Retrospective study）
848	Characterization of genomic alterations and the significance of PI3K/mTOR pathway mutations and tumor mutational burden in non-small cell lung cancer	Human Clinical Samples（Retrospective study）
849	Nivolumab Plus Chemotherapy for Advanced Gastric, Gastroesophageal Junction, and Esophageal Adenocarcinoma: Analysis of Number Needed To Treat and Number Needed To Harm	Human Clinical Samples（Prospective study）
850	Clinical Response to Immunotherapy Targeting Programmed Cell Death Receptor 1/Programmed Cell Death Ligand 1 in Patients With Treatment-Resistant Microsatellite Stable Colorectal Cancer With and Without Liver Metastases	Human Clinical Samples（Retrospective study）
851	Molecularly matched therapy in the context of sensitivity, resistance, and safety; patient outcomes in end-stage cancer - the MetAction study	Human Clinical Samples（Prospective study）
852	Phase 1 trial of CV301 in combination with anti-PD-1 therapy in nonsquamous non-small cell lung cancer	Human Clinical Samples（Prospective study）
853	Promising Immunotherapy in Metastatic Testicular Sex Cord Stromal Tumours After First-Line Chemotherapy	Human Clinical Samples（Retrospective study）
854	A novel HLA-DQB2::MET gene fusion variant in lung adenocarcinoma with prolonged response to tepotinib: a case report	Human Clinical Samples（Prospective study）
855	Phase Ib open-label, multicenter study of pixatimod, an activator of TLR9, in combination with nivolumab in subjects with microsatellite-stable metastatic colorectal cancer, metastatic pancreatic ductal adenocarcinoma and other solid tumors	Human Clinical Samples（Prospective study）
856	Response-Adaptive Surgical Timing in Neoadjuvant Immunotherapy Demonstrates Enhanced Pathologic Treatment Response in Head and Neck Squamous Cell Carcinoma	Human Clinical Samples（Retrospective study）
857	Establishment and comprehensive analysis of a new human cell line (NK-NJ) with NK-cell characteristics established from extranodal natural killer cell lymphoma/leukemia	In Vitro Studies
858	IMAGENE trial: multicenter, proof-of-concept, phase II study evaluating the efficacy and safety of combination therapy of niraparib with PD-1 inhibitor in solid cancer patients with homologous recombination repair genes mutation	Human Clinical Samples（Prospective study）
859	Ipilimumab alone or in combination with nivolumab after progression on anti-PD-1 therapy in advanced melanoma	Human Clinical Samples（Retrospective study）
860	Phase I/Ib Study of Pembrolizumab Plus Vorinostat in Advanced/Metastatic Non-Small Cell Lung Cancer	Human Clinical Samples（Prospective study）
861	Combined immune checkpoint blockade for metastatic uveal melanoma: a retrospective, multi-center study	Human Clinical Samples（Prospective study）
862	An open-label, phase II multicohort study of an oral hypomethylating agent CC-486 and durvalumab in advanced solid tumors	Human Clinical Samples（Prospective study）
863	Combined Targeting of PD-1 and TIM-3 in Patients with Locally Advanced or Metastatic Melanoma: AMBER Cohorts 1c, 1e, and 2A	Human Clinical Samples（Prospective study）
864	Impact of age on the toxicity of immune checkpoint inhibition	Human Clinical Samples（Retrospective study）
865	A novel pH-sensitive nanoparticles encapsulating anti-PD-1 antibody and MDK-siRNA overcome immune checkpoint blockade resistance in HCC via reshaping immunosuppressive TME	Human Clinical Samples（Retrospective study）
866	Differential gradients of immunotherapy vs targeted therapy efficacy according to the sun-exposure pattern of the site of occurrence of primary melanoma: a multicenter prospective cohort study (MelBase)	Human Clinical Samples（Prospective study）
867	OncoLoop: A Network-Based Precision Cancer Medicine Framework	Mouse Models
868	Safety and Efficacy of Pembrolizumab Prior to Allogeneic Stem Cell Transplantation for Acute Myelogenous Leukemia	Human Clinical Samples（Prospective study）
869	Targeted sequencing of plasma cell-free DNA to predict response to PD1 inhibitors in advanced non-small cell lung cancer	Human Clinical Samples（Retrospective study）
870	Combined MEK and STAT3 Inhibition Uncovers Stromal Plasticity by Enriching for Cancer-Associated Fibroblasts With Mesenchymal Stem Cell-Like Features to Overcome Immunotherapy Resistance in Pancreatic Cancer	Human Clinical Samples（Retrospective study）
871	A phase II single-arm study of pembrolizumab with enzalutamide in men with metastatic castration-resistant prostate cancer progressing on enzalutamide alone	Human Clinical Samples（Prospective study）
872	Shenling Baizhu Decoction (SLBZD) may play a synergistic role of tirelizumab in the treatment of colorectal cancer by influencing the imbalance of colon flora and Tumor microenvironment	Mouse Models
873	Early Immune Remodeling Steers Clinical Response to First-Line Chemoimmunotherapy in Advanced Gastric Cancer	Human Clinical Samples（Prospective study）
874	A novel stratification framework based on anoikis-related genes for predicting the prognosis in patients with osteosarcoma	Human Clinical Samples（Retrospective study）
875	Bempegaldesleukin plus nivolumab in first-line advanced/metastatic urothelial carcinoma: Results from a phase II single-arm study (PIVOT-10)	Human Clinical Samples（Prospective study）
876	Weekly carboplatin plus paclitaxel chemotherapy in advanced melanoma patients resistant to anti-PD-1 inhibitors: a retrospective, monocentric experience	Human Clinical Samples（Case series）
877	Preliminary study on BRICS sequential therapeutic regimen as salvage treatment for refractory advanced colorectal cancer patients harboring pMMR status	Human Clinical Samples（Prospective study）
878	Phase II Trial of Pembrolizumab in Combination With Bevacizumab for Untreated Melanoma Brain Metastases	Human Clinical Samples（Prospective study）
879	Mutant p53 drives an immune cold tumor immune microenvironment in oral squamous cell carcinoma	Mouse Models
880	Randomized Phase 3 LEAP-012 Study: Transarterial Chemoembolization With or Without Lenvatinib Plus Pembrolizumab for Intermediate-Stage Hepatocellular Carcinoma Not Amenable to Curative Treatment	Human Clinical Samples（RCT）
881	Pembrolizumab in men with heavily treated metastatic castrate-resistant prostate cancer	Human Clinical Samples（Retrospective study）
882	Steroid resistant bullous pemphigoid induced by pembrolizumab in a patient with metastatic lung adenocarcinoma: case report and review of the literature	Human Clinical Samples（Case series）
883	Intratumoral immunotherapy with anti-PD-1 and TLR9 agonist induces systemic antitumor immunity without accelerating rejection of cardiac allografts	Mouse Models
884	Progression patterns under BRAF inhibitor treatment and treatment beyond progression in patients with metastatic melanoma	Human Clinical Samples（Retrospective study）
885	Histomorphological transformation from non-small cell lung carcinoma to small cell lung carcinoma after targeted therapy or immunotherapy: A report of two cases	Human Clinical Samples（Case series）
886	Complete and enduring response in an elderly patient with repeated recurrent gingival squamous cell carcinoma treated by combined toripalimab and single agent chemotherapy: a case report	Human Clinical Samples（Retrospective study）
887	Dysregulated gene expression of SUMO machinery components induces the resistance to anti-PD-1 immunotherapy in lung cancer by upregulating the death of peripheral blood lymphocytes	Human Clinical Samples（Retrospective study）
888	Effectiveness of EGFR-TKI rechallenge immediately after PD-1 blockade failure	Human Clinical Samples（Retrospective study）
889	NIVOLUMAB	Human Clinical Samples（Prospective study）
890	Propranolol inhibits immunosuppression in docetaxel-resistant prostate cancer by downregulating PD-L1	In Vitro Studies
891	Tacrolimus and mycophenolate mofetil in corticosteroid-resistant hepatitis secondary to tislelizumab: a case report	Human Clinical Samples（Retrospective study）
892	Myelodysplastic Syndrome Treated by Integrated Chinese and Western Medicine: A Case Report	Human Clinical Samples（Retrospective study）
893	Regorafenib in Combination with First-Line Chemotherapy for Metastatic Esophagogastric Cancer	Human Clinical Samples（Retrospective study）
894	Superior Effectiveness of PD-1 Inhibitor Plus Chemotherapy versus Bevacizumab Plus Chemotherapy as First-Line Treatment for Non-Small Cell Lung Cancer with Brain Metastases	Human Clinical Samples（Retrospective study）
895	Improved uptake and survival with systemic treatments for metastatic non-small cell lung cancer: younger versus older adults	Human Clinical Samples（Retrospective study）
896	Transarterial Chemoembolization Plus Lenvatinib and PD-1 Inhibitors for Hepatocellular Carcinoma with Main Trunk Portal Vein Tumor Thrombus: A Multicenter Retrospective Study	Human Clinical Samples（Retrospective study）
897	Mechanisms involved in IL-15 superagonist enhancement of anti-PD-L1 therapy	Mouse Models
898	Using EGFR amplification to stratify recurrent glioblastoma treated with immune checkpoint inhibitors	Human Clinical Samples（Prospective study）
899	A randomized phase 2 trial of pembrolizumab versus pembrolizumab and acalabrutinib in patients with platinum-resistant metastatic urothelial cancer	Human Clinical Samples（RCT）
900	Single-cell RNA sequencing reveals the altered innate immunity in immune checkpoint inhibitor-related myocarditis	Human Clinical Samples（Retrospective study）
901	Program death-1 (PD-1) receptor pathway inhibition in cancer medicine: a perspective on clinical efficacy and associated toxicities	Human Clinical Samples（Retrospective study）
902	Cure in Advanced Renal Cell Cancer: Is It an Achievable Goal?	Human Clinical Samples（Retrospective study）
903	Veliparib and nivolumab in combination with platinum doublet chemotherapy in patients with metastatic or advanced non-small cell lung cancer: A phase 1 dose escalation study	Human Clinical Samples（Retrospective study）
904	Long-term survival in extensive-stage small-cell lung cancer treated with different immune checkpoint inhibitors in multiple-line therapies: A case report and literature review	Human Clinical Samples（Retrospective study）
905	Pembrolizumab plus enzalutamide and androgen deprivation therapy versus placebo plus enzalutamide and androgen deprivation therapy for metastatic hormone-sensitive prostate cancer: the randomized, double-blind, phase III KEYNOTE-991 study	Human Clinical Samples（RCT）
906	PD-1 Expression on Intratumoral Regulatory T Cells Is Associated with Lack of Benefit from Anti-PD-1 Therapy in Metastatic Clear-Cell Renal Cell Carcinoma Patients	Human Clinical Samples（Prospective study）
907	Spatial transcriptomics analysis of neoadjuvant cabozantinib and nivolumab in advanced hepatocellular carcinoma identifies independent mechanisms of resistance and recurrence	Human Clinical Samples（Prospective study）
908	Pembrolizumab plus enzalutamide versus placebo plus enzalutamide for chemotherapy-naive metastatic castration-resistant prostate cancer: the randomized, double-blind, phase III KEYNOTE-641 study	Human Clinical Samples（RCT）
909	Updated efficacy and safety of KEYNOTE-224: a phase II study of pembrolizumab in patients with advanced hepatocellular carcinoma previously treated with sorafenib	Human Clinical Samples（Prospective study）
910	Treating relapsed/refractory mature T- and NK-cell neoplasms with tislelizumab: a multicenter open-label phase 2 study	Human Clinical Samples（Prospective study）
911	Treatment outcome of PD-1 immune checkpoint inhibitor in Asian metastatic melanoma patients: correlative analysis with PD-L1 immunohistochemistry	Human Clinical Samples（Retrospective study）
912	Pembrolizumab Plus Binimetinib With or Without Chemotherapy for MSS/pMMR Metastatic Colorectal Cancer: Outcomes From KEYNOTE-651 Cohorts A, C, and E	Human Clinical Samples（Prospective study）
913	Efficacy and safety of camrelizumab in combination with S-1 plus oxaliplatin sequenced by camrelizumab-based maintenance therapy as a first-line treatment for advanced gastric or gastroesophageal junction adenocarcinoma: a retrospective cohort study	Human Clinical Samples（Prospective study）
914	Combined Targeting of PD-1 and TIM-3 in Patients with Locally Advanced or Metastatic Non-Small Cell Lung Cancer: AMBER Part 2B	Human Clinical Samples（Retrospective study）
915	CCR8 is a new therapeutic target in cutaneous T-cell lymphomas	Mouse Models
916	Nivolumab for mismatch-repair-deficient or hypermutated gynecologic cancers: a phase 2 trial with biomarker analyses	Human Clinical Samples（Prospective study）
917	Efficacy and Safety of Neoadjuvant Immunotherapy Combined with Sandwich Chemoradiotherapy in Locally Advanced Nasopharyngeal Carcinoma: A Retrospective Study	Human Clinical Samples（Retrospective study）
918	Cabozantinib plus atezolizumab in metastatic prostate cancer (CONTACT-02): final analyses from a phase 3, open-label, randomised trial	Human Clinical Samples（RCT）
919	Case report: Emerging therapies for transformed small cell lung cancer: efficacy of serplulimab and a comprehensive case report	Human Clinical Samples（Case series）
920	Long-term survival after targeted therapy plus immunotherapy without chemotherapy in advanced gallbladder carcinoma: a case report and literature review	Human Clinical Samples（Case series）
921	Neoadjuvant Nivolumab in Patients with High-risk Nonmetastatic Renal Cell Carcinoma	Human Clinical Samples（Prospective study）
922	Nivolumab versus docetaxel in a predominantly Chinese patient population with previously treated advanced non-small cell lung cancer: 2-year follow-up from a randomized, open-label, phase 3 study (CheckMate 078)	Human Clinical Samples（Case series）
923	Phase I and Biomarker Study of the Wnt Pathway Modulator DKN-01 in Combination with Gemcitabine/Cisplatin in Advanced Biliary Tract Cancer	Human Clinical Samples（Prospective study）
924	Phase 1/2 Study of the Safety and Tolerability of Nivolumab Plus Crizotinib for the First-Line Treatment of Anaplastic Lymphoma Kinase Translocation - Positive Advanced Non-Small Cell Lung Cancer (CheckMate 370)	Human Clinical Samples（Case series）
925	PD-1 inhibition therapy for advanced cutaneous squamous cell carcinoma: a retrospective analysis from the University of Southern California	Human Clinical Samples（Retrospective study）
926	Systemic capillary leak syndrome triggered by anti-programmed death 1 checkpoint inhibitor in psoriasis	Human Clinical Samples（Case series）
927	A randomized, open-label, phase 3 trial of pembrolizumab plus epacadostat versus sunitinib or pazopanib as first-line treatment for metastatic renal cell carcinoma (KEYNOTE-679/ECHO-302)	Human Clinical Samples（RCT）
928	Pembrolizumab plus cetuximab in patients with recurrent or metastatic head and neck squamous cell carcinoma: an open-label, multi-arm, non-randomised, multicentre, phase 2 trial	Human Clinical Samples（Retrospective study）
929	Immune checkpoint inhibitor plus tyrosine kinase inhibitor for unresectable hepatocellular carcinoma in the real world	Human Clinical Samples（Retrospective study）
930	Dysgerminomas: germ cell tumors exhibit high expression of PD-L1 and associated with high TILs and good prognosis	Human Clinical Samples（Retrospective study）
931	Sintilimab in Patients with Previously Treated Metastatic Neuroendocrine Neoplasms	Human Clinical Samples（Prospective study）
932	Phase II LEAP-004 Study of Lenvatinib Plus Pembrolizumab for Melanoma With Confirmed Progression on a Programmed Cell Death Protein-1 or Programmed Death Ligand 1 Inhibitor Given as Monotherapy or in Combination	Human Clinical Samples（Prospective study）
933	Phase 2 study of pembrolizumab in patients with advanced rare cancers	Human Clinical Samples（Retrospective study）
934	Immunomodulatory activities of pixatimod: emerging nonclinical and clinical data, and its potential utility in combination with PD-1 inhibitors	Human Clinical Samples（Prospective study）
935	Plasma levels of 12 different cytokines correlate to PD-1 inhibitor combined chemotherapy responses in advanced non-small-cell lung cancer patient	Human Clinical Samples（Retrospective study）
936	The efficacy and safety of nanoparticle albumin bound-paclitaxel-based regimen as second- or third-line treatment in patients with advanced esophageal squamous cell carcinoma	Human Clinical Samples（RCT）
937	GFRAL-Fc disarms GDF15 to reprogram tumor immunity and amplify PD-1 efficacy in hepatocellular carcinoma	Mouse Models
938	JAB-3312, a Potent Allosteric SHP2 Inhibitor That Enhances the Efficacy of RTK/RAS/MAPK and PD-1 Blockade Therapies	Human Clinical Samples（Prospective study）
939	Development and validation of a genomic mutation signature to predict response to PD-1 inhibitors in non-squamous NSCLC: a multicohort study	Human Clinical Samples（Prospective study）
940	PD-L1 on peripheral blood T lymphocytes is prognostic in patients with non-small cell lung cancer (NSCLC) treated with EGFR inhibitors	Human Clinical Samples（Retrospective study）
941	The combination treatment of oncolytic adenovirus H101 with nivolumab for refractory advanced hepatocellular carcinoma: an open-label, single-arm, pilot study	Human Clinical Samples（Retrospective study）
942	Analysis of camrelizumab in neoadjuvant chemotherapy for esophageal cancer: A retrospective cohort study	Human Clinical Samples（RCT）
943	Elevated baseline serum PD-1 or PD-L1 predicts poor outcome of PD-1 inhibition therapy in metastatic melanoma	Human Clinical Samples（Retrospective study）
944	A phase Ib/II trial of capmatinib plus spartalizumab vs. spartalizumab alone in patients with pretreated hepatocellular carcinoma	Human Clinical Samples（RCT）
945	IOLite: phase 1b trial of doublet/triplet combinations of dostarlimab with niraparib, carboplatin-paclitaxel, with or without bevacizumab in patients with advanced cancer	Human Clinical Samples（Prospective study）
946	Comparative efficacy of tislelizumab plus lenvatinib and tislelizumab alone against advanced hepatocellular carcinoma after lenvatinib failure: a real-world study	Human Clinical Samples（Retrospective study）
947	Efficacy and safety of cadonilimab (PD-1/CTLA-4 bispecific) in combination with chemotherapy in anti-PD-1-resistant recurrent or metastatic nasopharyngeal carcinoma: a single-arm, open-label, phase 2 trial	Human Clinical Samples（Prospective study）
948	Autologous stem-cell transplantation after second-line brentuximab vedotin in relapsed or refractory Hodgkin lymphoma	Human Clinical Samples（Case series）
949	Stereotactic body radiotherapy with sequential tislelizumab and chemotherapy as neoadjuvant therapy in patients with resectable non-small-cell lung cancer in China (SACTION01): a single-arm, single-centre, phase 2 trial	Human Clinical Samples（RCT）
950	Nivolumab plus relatlimab in patients with previously treated microsatellite instability-high/mismatch repair-deficient metastatic colorectal cancer: the phase II CheckMate 142 study	Human Clinical Samples（Case series）
951	Older and younger patients treated with immune checkpoint inhibitors have similar outcomes in real-life setting	Human Clinical Samples（Retrospective study）
952	A retrospective multicenter study on the efficacy and safety of disitamab vedotin monotherapy versus combination with anti-PD-1 immunotherapy in advanced gastric cancer	Human Clinical Samples（Retrospective study）
953	Combined application of bevacizumab and PD-1 blockade displays durable treatment effects by increasing the infiltration and cytotoxic function of CD8+ T cells in lung cancer	Human Clinical Samples（Retrospective study）
954	Autophagy inhibition improves the efficacy of anlotinib and PD-1 inhibitors in the treatment of NSCLC	Mouse Models
955	Standard-Dose Pembrolizumab Plus Alternate-Dose Ipilimumab in Advanced Melanoma: KEYNOTE-029 Cohort 1C, a Phase 2 Randomized Study of Two Dosing Schedules	Human Clinical Samples（Retrospective study）
956	PD-1 Modulates Radiation-Induced Cardiac Toxicity through Cytotoxic T Lymphocytes	Human Clinical Samples（Prospective study）
957	Patients with classical Hodgkin lymphoma experiencing disease progression after treatment with brentuximab vedotin have poor outcomes	Human Clinical Samples（Retrospective study）
958	A phase I, open-label, multicentre, first-in-human study to evaluate safety, pharmacokinetics and efficacy of AMG 404, a PD-1 inhibitor, in patients with advanced solid tumours	Human Clinical Samples（Prospective study）
959	First-in-Human Phase II Clinical Trial of Multiplex IntraTumoral Immunotherapy (MITI) in Patients with Metastatic Solid Cancer (Abscopal 5001 Trial)	Human Clinical Samples（Prospective study）
960	Checkpoint Inhibition in Addition to Dabrafenib/Trametinib for BRAFV600E-Mutated Anaplastic Thyroid Carcinoma	Human Clinical Samples（Prospective study）
961	Anti-PD-1 Monoclonal Antibody Combined With Anti-VEGF Agent Is Safe and Effective in Patients With Recurrent/Metastatic Head and Neck Squamous Cancer as Second-Line or Beyond Treatment	Human Clinical Samples（Prospective study）
962	Immunosuppressive Microenvironment and Efficacy of PD-1 Inhibitors in Relapsed/Refractory Classic Hodgkin Lymphoma: Checkpoint Molecules Landscape and Macrophage Populations	Human Clinical Samples（Retrospective study）
963	Tislelizumab plus concurrent chemoradiotherapy versus concurrent chemoradiotherapy for elderly patients with inoperable locally advanced esophageal squamous cell carcinoma: a multicenter, randomized, parallel-controlled, phase II clinical trial	Human Clinical Samples（RCT）
964	PD-1 inhibitors plus chemotherapy in EGFR/ALK-positive NSCLC patients with brain metastases and disease progression after EGFR/ALK-TKIs therapy	Human Clinical Samples（Retrospective study）
965	Epithelial Mutant p53 Promotes Resistance to Anti-PD-1-Mediated Oral Cancer Immunoprevention in Carcinogen-Induced Mouse Models	Mouse Models
966	Single-cell sequencing reveals the immune microenvironment landscape related to anti-PD-1 resistance in metastatic colorectal cancer with high microsatellite instability	Human Clinical Samples（Retrospective study）
967	Efficacy, safety and exploratory analysis of neoadjuvant tislelizumab (a PD-1 inhibitor) plus nab-paclitaxel followed by epirubicin/cyclophosphamide for triple-negative breast cancer: a phase 2 TREND trial	Human Clinical Samples（Prospective study）
968	Profile of Fruquintinib in the Management of Advanced Refractory Metastatic Colorectal Cancer: Design, Development and Potential Place in Therapy	Human Clinical Samples（RCT）
969	Association of AXL and PD-L1 Expression with Clinical Outcomes in Patients with Advanced Renal Cell Carcinoma Treated with PD-1 Blockade	Human Clinical Samples（Retrospective study）
970	Hyperprogressive disease in advanced cancer patients with liver metastasis treated with PD-1 inhibitors: two case reports	Human Clinical Samples（Case series）
971	Mutual exclusivity and co-occurrence patterns of immune checkpoints indicate NKG2A relates to anti-PD-1 resistance in gastric cancer	Human Clinical Samples（Retrospective study）
972	Pembrolizumab and trastuzumab in combination with FLOT in the perioperative treatment of HER2-positive, localized esophagogastric adenocarcinoma-a phase II trial of the AIO study group (AIO STO 0321)	Human Clinical Samples（RCT）
973	Neoadjuvant chemotherapy with or without camrelizumab in resectable esophageal squamous cell carcinoma: the randomized phase 3 ESCORT-NEO/NCCES01 trial	Human Clinical Samples（RCT）
974	Pembrolizumab plus epacadostat in patients with recurrent/metastatic head and neck squamous cell carcinoma (KEYNOTE-669/ECHO-304): a phase 3, randomized, open-label study	Human Clinical Samples（RCT）
975	Off-The-Shelf Multivalent Nanoconjugate Cancer Vaccine Rescues Host Immune Response against Melanoma	Mouse Models
976	Atezolizumab, venetoclax, and obinutuzumab combination in Richter transformation diffuse large B-cell lymphoma (MOLTO): a multicentre, single-arm, phase 2 trial	Human Clinical Samples（Prospective study）
977	Activity of PD-1 Inhibitor Combined With Anti-Angiogenic Therapy in Advanced Sarcoma: A Single-Center Retrospective Analysis	Human Clinical Samples（Retrospective study）
978	Lipidomics reveals biomarkers of the efficacy of first-line ICI therapy combined with chemotherapy in NSCLC	Human Clinical Samples（Retrospective study）
979	A Phase IB Trial of Autologous Cytokine-Induced Killer Cells in Combination with Sintilimab, Monoclonal Antibody Against Programmed Cell Death-1, plus Chemotherapy in Patients with Advanced Non-Small-Cell Lung Cancer	Human Clinical Samples（Prospective study）
980	Characterization of the Different Subtypes of Immune Cell Infiltration to Aid Immunotherapy	Human Clinical Samples（Retrospective study）
981	Lysine-specific demethylase 1 deletion reshapes tumour microenvironment to overcome acquired resistance to anti-programmed death 1 therapy in liver cancer	Human Clinical Samples（Retrospective study）
982	Subtypes of EGFR- and HER2-Mutant Metastatic NSCLC Influence Response to Immune Checkpoint Inhibitors	Human Clinical Samples（Retrospective study）
983	Clinical efficacy and safety of adjuvant immunotherapy (Tislelizumab) plus chemotherapy vs. adjuvant chemotherapy alone in lymph node-positive patients with gastric cancer after D2 radical resection: a prospective, 2-arm, phase II study	Human Clinical Samples（Prospective study）
984	Tislelizumab vs Sorafenib as First-Line Treatment for Unresectable Hepatocellular Carcinoma A Phase 3 Randomized Clinical Trial	Human Clinical Samples（RCT）
985	Entinostat in combination with nivolumab in metastatic pancreatic ductal adenocarcinoma: a phase 2 clinical trial	Human Clinical Samples（Prospective study）
986	Programmed death-1 inhibition increases vaccine-induced T-cell infiltration in patients with prostate cancer	Human Clinical Samples（Prospective study）
987	Blood-based extracellular matrix biomarkers are correlated with clinical outcome after PD-1 inhibition in patients with metastatic melanoma	Human Clinical Samples（Prospective study）
988	The Role of the Microbiome in Cancer Therapies Current Evidence and Future Directions	Human Clinical Samples（Prospective study）
989	The clinical significance of adenomatous polyposis coli (APC) and catenin Beta 1 (CTNNB1) genetic aberrations in patients with melanoma	Human Clinical Samples（Retrospective study）
990	Efficacy and safety of perioperative sintilimab plus platinum based chemotherapy for potentially resectable stage IIIB non-small cell lung cancer (periSCOPE): an open-label, single-arm, phase II trial	Human Clinical Samples（Prospective study）
991	Camrelizumab Plus Apatinib in Extensive-Stage SCLC (PASSION): A Multicenter, Two-Stage, Phase 2 Trial	Human Clinical Samples（Prospective study）
992	Case report: Sintilimab combined with anlotinib as neoadjuvant chemotherapy for metastatic bone tumor resection in patients with PSC	Human Clinical Samples（Case series）
993	Efficacy, safety and prognostic factors of camrelizumab plus carboplatin and pemetrexed chemotherapy in advanced lung adenocarcinoma patients	Human Clinical Samples（Retrospective study）
994	Diacylglycerol kinase ζ limits IL-2-dependent control of PD-1 expression in tumor-infiltrating T lymphocytes	Mouse Models
995	Pembrolizumab plus trastuzumab in trastuzumab-resistant, advanced, HER2-positive breast cancer (PANACEA): a single-arm, multicentre, phase 1b-2 trial	Human Clinical Samples（Retrospective study）
996	Anti-PD-1 therapy plus chemotherapy versus anti-PD-1 therapy alone in patients with high-risk chemorefractory or relapsed gestational trophoblastic neoplasia: a multicenter, retrospective study	Human Clinical Samples（Retrospective study）
997	Pembrolizumab monotherapy for the treatment of high-risk non-muscle-invasive bladder cancer unresponsive to BCG (KEYNOTE-057): an open-label, single-arm, multicentre, phase 2 study	Human Clinical Samples（Retrospective study）
998	Pembrolizumab with or without bevacizumab in platinum- resistant recurrent or metastatic nasopharyngeal carcinoma: a randomised, open-label, phase 2 trial	Human Clinical Samples（RCT）
999	Immune checkpoint blockade with concurrent electrochemotherapy in advanced melanoma: a retrospective multicenter analysis	Human Clinical Samples（Retrospective study）
1000	Immunotherapy after progression to double immunotherapy: pembrolizumab and lenvatinib versus conventional chemotherapy for patients with metastatic melanoma after failure of PD-1/CTLA-4 inhibition	Human Clinical Samples（Prospective study）
1001	Intratumoral oncolytic virus OH2 injection in patients with locally advanced or metastatic sarcoma: a phase 1/2 trial	Human Clinical Samples（Prospective study）
1002	Location matters: LAG3 levels are lower in renal cell carcinoma metastatic sites compared to primary tumors, and expression at metastatic sites only may have prognostic importance	Human Clinical Samples（Retrospective study）
1003	First-line penpulimab combined with paclitaxel and carboplatin for metastatic squamous non-small-cell lung cancer in China (AK105-302): a multicentre, randomised, double-blind, placebo-controlled phase 3 clinical trial	Human Clinical Samples（RCT）
1004	PD-1/LAG-3 bispecific antibody potentiates T cell activation and increases antitumor efficacy	Human Clinical Samples（Retrospective study）
1005	Phase II trial of dual anti-CTLA-4 and anti-PD-1 blockade in rare tumors SWOG/NCI experience: invasive mucinous or non-mucinous lepidic adenocarcinoma of the lung (formerly bronchioloalveolar carcinoma)	Human Clinical Samples（Prospective study）
1006	Phase 1 Trial of Pembrolizumab Administered Concurrently With Chemoradiotherapy for Locally Advanced Non-Small Cell Lung Cancer A Nonrandomized Controlled Trial	Human Clinical Samples（RCT）
1007	Efficacy and safety of apatinib as second or later-line therapy in extensive-stage small cell lung cancer: a prospective, exploratory, single-arm, multi-center clinical trial	Human Clinical Samples（Prospective study）
1008	Pegilodecakin combined with pembrolizumab or nivolumab for patients with advanced solid tumours (IVY): a multicentre, multicohort, open-label, phase 1b trial	Human Clinical Samples（Retrospective study）
1009	Lactic acid inhibits the interaction between PD-L1 protein and PD-L1 antibody in the PD-1/PD-L1 blockade therapy-resistant tumor	Human Clinical Samples（Retrospective study）
1010	Blocking C5aR signaling promotes the anti-tumor efficacy of PD-1/PD-L1 blockade	Human Clinical Samples（Retrospective study）
1011	PD-1/PD-L1 blockade enhances the efficacy of SA-GM-CSF surface-modified tumor vaccine in prostate cancer	In Vitro Studies
1012	The miR-23a/27a/24-2 cluster drives immune evasion and resistance to PD-1/PD-L1 blockade in non-small cell lung cancer	Human Clinical Samples（Retrospective study）
1013	Systems pharmacology: a combination strategy for improving efficacy of PD-1/PD-L1 blockade	Human Clinical Samples（Retrospective study）
1014	PD-1/PD-L1 Blockade Enhances T-cell Activity and Antitumor Efficacy of Imatinib in Gastrointestinal Stromal Tumors	Mouse Models
1015	Toxicities Associated With PD-1/PD-L1 Blockade	Human Clinical Samples（Retrospective study）
1016	Low-Dose Apatinib Optimizes Tumor Microenvironment and Potentiates Antitumor Effect of PD-1/PD-L1 Blockade in Lung Cancer	Human Clinical Samples（Retrospective study）
1017	PD-1/PD-L1 Blockade Therapy in Advanced Non-Small-Cell Lung Cancer: Current Status and Future Directions	Human Clinical Samples（Retrospective study）
1018	Myeloid Cell-associated Resistance to PD-1/PD-L1 Blockade in Urothelial Cancer Revealed Through Bulk and Single-cell RNA Sequencing	Human Clinical Samples（Retrospective study）
1019	Oleuropein-driven reprogramming of the myeloid cell compartment to sensitise tumours to PD-1/PD-L1 blockade strategies	Human Clinical Samples（Retrospective study）
1020	PD-1/PD-L1 blockade rescue exhausted CD8+T cells in gastrointestinal stromal tumours via the PI3K/Akt/mTOR signalling pathway	In Vitro Studies
1021	CD38-Mediated Immunosuppression as a Mechanism of Tumor Cell Escape from PD-1/PD-L1 Blockade	In Vitro Studies
1022	USP8 inhibition reshapes an inflamed tumor microenvironment that potentiates the immunotherapy	Human Clinical Samples（Retrospective study）
1023	Newly emerged immunogenic neoantigens in established tumors enable hosts to regain immunosurveillance in a T-cell-dependent manner	Mouse Models
1024	Blockade of PD-1/PD-L1 Promotes Adoptive T-Cell Immunotherapy in a Tolerogenic Environment	Mouse Models
1025	Immunotherapies targeting neoantigens are effective in PD-1 blockade-resistant tumors	Mouse Models
1026	Disrupting EDEM3-induced M2-like macrophage trafficking by glucose restriction overcomes resistance to PD-1/PD-L1 blockade	Human Clinical Samples（Retrospective study）
1027	Post-translational regulations of PD-L1 and PD-1: Mechanisms and opportunities for combined immunotherapy	Human Clinical Samples（Retrospective study）
1028	Tackling Esophageal Squamous Cell Carcinoma with ITFn-Pt(IV): A Novel Fusion of PD-L1 Blockade, Chemotherapy, and T-cell Activation	In Vitro Studies
1029	Identification of a novel small-molecule inhibitor targeting TIM-3 for cancer immunotherapy	Mouse Models
1030	Targeting IFNα to tumor by anti-PD-L1 creates feedforward antitumor responses to overcome checkpoint blockade resistance	Human Clinical Samples（Retrospective study）
1031	Phase 2 trial of tremelimumab in patients with metastatic urothelial cancer previously treated with programmed death 1/programmed death ligand 1 blockade	Human Clinical Samples（Prospective study）
1032	Selective inhibition of TGF-β1 produced by GARP-expressing Tregs overcomes resistance to PD-1/PD-L1 blockade in cancer	Human Clinical Samples（Retrospective study）
1033	Combined therapeutic effect of YHO-1701 with PD-1 blockade is dependent on natural killer cell activity in syngeneic mouse models	Mouse Models
1034	Glycyrrhetinic acid nanoparticles combined with ferrotherapy for improved cancer immunotherapy	Human Clinical Samples（Retrospective study）
1035	S100a9 deficiency accelerates MDS-associated tumor escape via PD-1/PD-L1 overexpression	Human Clinical Samples（Retrospective study）
1036	Program death-1 signaling and regulatory T cells collaborate to resist the function of adoptively transferred cytotoxic T lymphocytes in advanced acute myeloid leukemia	Mouse Models
1037	Cross-Reactivity and Functionality of Approved Human Immune Checkpoint Blockers in Dogs	Human Clinical Samples（Retrospective study）
1038	Upregulation of Tim-3 and PD-1 expression is associated with tumor antigen-specific CD8+ T cell dysfunction in melanoma patients	Human Clinical Samples（Retrospective study）
1039	Role of Ezrin/Radixin/Moesin in the Surface Localization of Programmed Cell Death Ligand-1 in Human Colon Adenocarcinoma LS180 Cells	Human Clinical Samples（Retrospective study）
1040	Proliferation of Tumor-Related Regulatory T Cells in Circulation Dictates Efficacy of Chemoimmunotherapy in Triple-Negative Breast Cancer	Human Clinical Samples（Prospective study）
1041	Dual mitigation of immunosuppression combined with photothermal inhibition for highly effective primary tumor and metastases therapy	In Vitro Studies
1042	High baseline PD-1+CD8 T Cells and TIGIT+CD8 T Cells in circulation associated with response to PD-1 blockade in patients with non-small cell lung cancer	Human Clinical Samples（Retrospective study）
1043	Galectin-9 blockade synergizes with ATM inhibition to induce potent anti-tumor immunity	Mouse Models
1044	Molecular Characterization of Biliary Tract Cancer Predicts Chemotherapy and Programmed Death 1/Programmed Death-Ligand 1 Blockade Responses	Human Clinical Samples（Retrospective study）
1045	Development of CDX-527: a bispecific antibody combining PD-1 blockade and CD27 costimulation for cancer immunotherapy	Human Clinical Samples（Retrospective study）
1046	Breast Cancer Cells and PD-1/PD-L1 Blockade Upregulate the Expression of PD-1, CTLA-4, TIM-3 and LAG-3 Immune Checkpoints in CD4+ T Cells	In Vitro Studies
1047	Combination therapy with Chicoric acid and PD-1/PD-L1 blockade improves the immunotherapy response in patient-derived ovarian cancer xenograft model	Human Clinical Samples（Retrospective study）
1048	Macitentan improves antitumor immune responses by inhibiting the secretion of tumor-derived extracellular vesicle PD-L1	Mouse Models
1049	Dual TGF-β and PD-1 blockade synergistically enhances MAGE-A3-specific CD8+ T cell response in esophageal squamous cell carcinoma	In Vitro Studies
1050	Harnessing Synthetic Lethal Interactions for Personalized Medicine	Human Clinical Samples（Retrospective study）
1051	Dual but not single PD-1 or TIM-3 blockade enhances oncolytic virotherapy in refractory lung cancer	Mouse Models
1052	Programmed cell death ligand 1 and tumor-infiltrating lymphocyte status in patients with renal cell carcinoma and sarcomatoid dedifferentiation	Human Clinical Samples（Retrospective study）
1053	A Novel d-Peptide Identified by Mirror-Image Phage Display Blocks TIGIT/PVR for Cancer Immunotherapy	Human Clinical Samples（Retrospective study）
1054	Targeting B7-H3 enhances the efficacy of neoantigen-based cancer vaccine in combination with radiotherapy	Human Clinical Samples（Retrospective study）
1055	Modifying the cancer-immune set point using vaccinia virus expressing re-designed interleukin-2	Mouse Models
1056	PD-L1 in tumor microenvironment mediates resistance to oncolytic immunotherapy	Mouse Models
1057	Collagen promotes anti-PD-1/PD-L1 resistance in cancer through LAIR1-dependent CD8+ T cell exhaustion	Human Clinical Samples（Retrospective study）
1058	Combination PD-1 and PD-L1 Blockade Promotes Durable Neoantigen-Specific T Cell-Mediated Immunity in Pancreatic Ductal Adenocarcinoma	Human Clinical Samples（Retrospective study）
1059	UDP-GlcUA triggers PKR kinase activity to promote liquid-liquid phase separation of TOP2A and enhances radioimmunotherapy resistance	Human Clinical Samples（Retrospective study）
1060	PD-1+ natural killer cells in human non-small cell lung cancer can be activated by PD-1/PD-L1 blockade	Human Clinical Samples（Retrospective study）
1061	PD-L1 methylation restricts PD-L1/PD-1 interactions to control cancer immune surveillance	Human Clinical Samples（Retrospective study）
1062	Molecular Pathways: Targeting CD96 and TIGIT for Cancer Immunotherapy	Mouse Models
1063	The combination therapy of oncolytic HSV-1 armed with anti-PD-1 antibody and IL-12 enhances anti-tumor efficacy	Human Clinical Samples（Retrospective study）
1064	Immune-Active Microenvironment in Small Cell Carcinoma of the Ovary, Hypercalcemic Type: Rationale for Immune Checkpoint Blockade	Human Clinical Samples（Case series）
1065	Targeting the Homologous Recombination Pathway in Cancer With a Novel Class of RAD51 Inhibitors	Mouse Models
1066	Novel Complex of PD-L1 Aptamer and Holliday Junction Enhances Antitumor Efficacy in Vivo	Mouse Models
1067	PD-L1, CD4+, and CD8+ Tumor-Infiltrating Lymphocytes (TILs) Expression Profiles in Melanoma Tumor Microenvironment Cells	Human Clinical Samples（Retrospective study）
1068	IFN-γ activates the tumor cell-intrinsic STING pathway through the induction of DNA damage and cytosolic dsDNA formation	In Vitro Studies
1069	NIR Activated Multimodal Therapeutics Based on Metal-Phenolic Networks-Functionalized Nanoplatform for Combating against Multidrug Resistance and Metastasis	In Vitro Studies
1070	T Cells Deficient in Diacylglycerol Kinase ζ Are Resistant to PD-1 Inhibition and Help Create Persistent Host Immunity to Leukemia	Mouse Models
1071	Photo-Enhanced CRISPR/Cas9 System Enables Robust PD-L1 Gene Disruption in Cancer Cells and Cancer Stem-Like Cells for Efficient Cancer Immunotherapy	In Vitro Studies
1072	Combination of gene set signatures correlates with response to nivolumab in platinum-resistant ovarian cancer	Human Clinical Samples（Prospective study）
1073	Paradoxical effects of obesity on T cell function during tumor progression and PD-1 checkpoint blockade	Human Clinical Samples（Retrospective study）
1074	Contemporary clinical trials in pancreatic cancer immunotherapy targeting PD-1 and PD-L1	Human Clinical Samples（Prospective study）
1075	Toripalimab plus chemotherapy for metastatic muscle-invasive bladder cancer with a high tumor proportion score: a case report	Human Clinical Samples（Case series）
1076	The expression of PD-1 and its ligands increases in Leishmania infection and its blockade reduces the parasite burden	Mouse Models
1077	Sustained inhibition of CSF1R signaling augments antitumor immunity through inhibiting tumor-associated macrophages	Mouse Models
1078	Targeting leucine-rich repeat serine/threonine- protein kinase 2 sensitizes pancreatic ductal adenocarcinoma to anti-PD-L1 immunotherapy	Mouse Models
1079	Histone Deacetylase Inhibitor Panobinostat Benefits the Therapeutic Efficacy of Oncolytic Herpes Simplex Virus Combined with PD-1/PD-L1 Blocking in Glioma and Squamous Cell Carcinoma Models	Mouse Models
1080	Beyond the concept of cold and hot tumors for the development of novel predictive biomarkers and the rational design of immunotherapy combination	Human Clinical Samples（Prospective study）
1081	Oncolytic measles vaccines encoding PD-1 and PD-L1 checkpoint blocking antibodies to increase tumor-specific T cell memory	Mouse Models
1082	Berberine Derivative B68 Promotes Tumor Immune Clearance by Dual-Targeting BMI1 for Senescence Induction and CSN5 for PD-L1 Degradation	Mouse Models
1083	Sequentially Activated Smart DNA Nanospheres for Photoimmunotherapy and Immune Checkpoint Blockade	In Vitro Studies
1084	Insulin-induced remission in new-onset NOD mice is maintained by the PD-1-PD-L1 pathway	Mouse Models
1085	Targeting depletion of myeloid-derived suppressor cells potentiates PD-L1 blockade efficacy in gastric and colon cancers	Mouse Models
1086	Acetylation-dependent regulation of PD-L1 nuclear translocation dictates the efficacy of anti-PD-1 immunotherapy	Human Clinical Samples（Retrospective study）
1087	PDL1-targeted vaccine exhibits potent antitumor activity by simultaneously blocking PD1/PDL1 pathway and activating PDL1-specific immune responses	Human Clinical Samples（Retrospective study）
1088	Combining photothermal ablation-based vaccine with immune checkpoint blockade for synergistic osteosarcoma immunotherapy	In Vitro Studies
1089	Single-cell RNA sequencing analysis reveals the distinct features of colorectal cancer with or without Fusobacterium nucleatum infection in PD-L1 blockade therapy	Human Clinical Samples（Retrospective study）
1090	New Strategies and Combinations to Improve Outcomes in Immunotherapy in Metastatic Non-Small-Cell Lung Cancer	Human Clinical Samples（Prospective study）
1091	Immunomic longitudinal profiling of the NeoPembrOv trial identifies drivers of immunoresistance in high-grade ovarian carcinoma	Human Clinical Samples（RCT）
1092	PD-L1/B7-H1 Inhibits Viral Clearance by Macrophages in HSV-1-Infected Corneas	Mouse Models
1093	Immunotherapy of alveolar echinococcosis via PD-1/PD-L1 immune checkpoint blockade in mice	Mouse Models
1094	Serum levels of soluble programmed death ligand 1 predict treatment response and progression free survival in multiple myeloma	Human Clinical Samples（Retrospective study）
1095	PD-1 blockade enhances the antitumor efficacy of GM-CSF surface-modified bladder cancer stem cells vaccine	Mouse Models
1096	Resistance to Durvalumab and Durvalumab plus Tremelimumab Is Associated with Functional STK11 Mutations in Patients with Non-Small Cell Lung Cancer and Is Reversed by STAT3 Knockdown	Human Clinical Samples（Retrospective study）
1097	Enhancement of anti-PD-1/PD-L1 immunotherapy for osteosarcoma using an intelligent autophagy-controlling metal organic framework	Mouse Models
1098	Tilsotolimod: an investigational synthetic toll-like receptor 9 (TLR9) agonist for the treatment of refractory solid tumors and melanoma	Human Clinical Samples（Prospective study）
1099	The C5a/C5aR1 Axis Promotes Migration of Tolerogenic Dendritic Cells to Lymph Nodes, Impairing the Anticancer Immune Response	Mouse Models
1100	The Balance between CDE8+ T Cell-Mediated Clearance of AAV-Encoded Antigen in the Liver and Tolerance Is Dependent on the Vector Dose	Mouse Models
1101	Tumor heterogeneity and clonal cooperation influence the immune selection of IFN-γ-signaling mutant cancer cells	Mouse Models
1102	First-line pembrolizumab versus dabrafenib/trametinib treatment for BRAF V600-mutant advanced melanoma	Human Clinical Samples（Retrospective study）
1103	RRM2 Regulates Sensitivity to Sunitinib and PD-1 Blockade in Renal Cancer by Stabilizing ANXA1 and Activating the AKT Pathway	Human Clinical Samples（Retrospective study）
1104	Carnosic acid-induced co-self-assembly of metal-peptide complexes into a nanocluster-based framework with tumor-specific accumulation for augmented immunotherapy	Human Clinical Samples（Retrospective study）
1105	Correlation between anti-PD-L1 tumor concentrations and tumor-specific and nonspecific biomarkers in a melanoma mouse model	Mouse Models
1106	PD-L2 act as an independent immune checkpoint in colorectal cancer beyond PD-L1	Human Clinical Samples（Retrospective study）
1107	Human CAR T cells with cell-intrinsic PD-1 checkpoint blockade resist tumor-mediated inhibition	Mouse Models
1108	Biomarkers of the Response to Immune Checkpoint Inhibitors in Metastatic Urothelial Carcinoma	Human Clinical Samples（Retrospective study）
1109	Therapeutic PD-1 Pathway Blockade Augments with Other Modalities of Immunotherapy T-Cell Function to Prevent Immune Decline in Ovarian Cancer	Mouse Models
1110	Bempegaldesleukin (NKTR-214) plus Nivolumab in Patients with Advanced Solid Tumors: Phase I Dose-Escalation Study of Safety, Efficacy, and Immune Activation (PIVOT-02)	Human Clinical Samples（Prospective study）
1111	Amplified antitumor efficacy by a targeted drug retention and chemosensitization strategy-based "combo" nanoagent together with PD-L1 blockade in reversing multidrug resistance	Mouse Models
1112	Neutrophils Expressing Programmed Death-Ligand 1 Play an Indispensable Role in Effective Bacterial Elimination and Resolving Inflammation in Methicillin-Resistant Staphylococcus aureus Infection	Mouse Models
1113	A PD-L1-Based Cancer Vaccine Elicits Antitumor Immunity in a Mouse Melanoma Model	Human Clinical Samples（Retrospective study）
1114	PD-1 expression by tumour-associated macrophages inhibits phagocytosis and tumour immunity	Human Clinical Samples（Retrospective study）
1115	Characterization of tumor infiltrating lymphocytes in paired primary and metastatic renal cell carcinoma specimens	Human Clinical Samples（Retrospective study）
1116	Intracellular Adhesion Molecule-1 Improves Responsiveness to Immune Checkpoint Inhibitor by Activating CD8+ T Cells	Human Clinical Samples（Retrospective study）
1117	Differential control of CD4+ T-cell subsets by the PD-1/PD-L1 axis in a mouse model of allergic asthma	Mouse Models
1118	TRAF6 enhances PD-L1 expression through YAP1-TFCP2 signaling in melanoma	In Vitro Studies
1119	A novel tetravalent bispecific antibody targeting programmed death 1 and tyrosine-protein kinase Met for treatment of gastric cancer	Mouse Models
1120	Anti-PD-1/PD-L1 therapy for colorectal cancer: Clinical implications and future considerations	Human Clinical Samples（Prospective study）
1121	Programmed death-1 blockade enhances the antitumor effects of peptide vaccine-induced peptide-specific cytotoxic T lymphocytes	Human Clinical Samples（Retrospective study）
1122	Targeting PD-1 and Tim-3 Pathways to Reverse CD8 T-Cell Exhaustion and Enhance Ex Vivo T-Cell Responses to Autologous Dendritic/Tumor Vaccines	Human Clinical Samples（Retrospective study）
1123	Combination immunotherapy with α-CTLA-4 and α-PD-L1 antibody blockade prevents immune escape and leads to complete control of metastatic osteosarcoma	Mouse Models
1124	Transfer of Allogeneic CD4+ T Cells Rescues CD8+ T Cells in Anti-PD-L1-Resistant Tumors Leading to Tumor Eradication	Human Clinical Samples（Retrospective study）
1125	PD-1 blockade augments humoral immunity through ICOS-mediated CD4+ T cell instruction	Mouse Models
1126	Targeting myeloid-derived suppressor cells promotes antiparasitic T-cell immunity and enhances the efficacy of PD-1 blockade (15 words)	Human Clinical Samples（Retrospective study）
1127	Abrogation of IFN-γ Signaling May not Worsen Sensitivity to PD-1/PD-L1 Blockade	Mouse Models
1128	Reverse Translation Identifies the Synergistic Role of Immune Checkpoint Blockade and IL15 to Enhance Immunotherapy of Ovarian Cancer	Mouse Models
1129	Design of a novel chimeric peptide via dual blockade of CD47/SIRPα and PD-1/PD-L1 for cancer immunotherapy	Mouse Models
1130	Anti-angiogenesis therapy overcomes the innate resistance to PD-1/PD-L1 blockade in VEGFA-overexpressed mouse tumor models	Mouse Models
1131	Impact of histological variants on outcomes in patients with urothelial carcinoma treated with pembrolizumab: a propensity score matching analysis	Human Clinical Samples（Retrospective study）
1132	Intravesical VAX014 Synergizes with PD-L1 Blockade to Enhance Local and Systemic Control of Bladder Cancer	Human Clinical Samples（Retrospective study）
1133	Current status of immunotherapy in gastrointestinal malignancies	Human Clinical Samples（Prospective study）
1134	Immunosuppressive Myeloid Cells Induced by Chemotherapy Attenuate Antitumor CD4+ T-Cell Responses through the PD-1-PD-L1 Axis	Mouse Models
1135	Induction of robust diabetes resistance and prevention of recurrent type 1 diabetes following islet transplantation by gene therapy	Mouse Models
1136	CD137 agonist-based combination immunotherapy enhances activated, effector memory T cells and prolongs survival in pancreatic adenocarcinoma	Mouse Models
1137	Fibroblast Growth Factor Receptor 3 Alterations and Response to PD-1/PD-L1 Blockade in Patients with Metastatic Urothelial Cancer	Human Clinical Samples（Case series）
1138	Folic acid-functionalized polyethylenimine superparamagnetic iron oxide nanoparticles as theranostic agents for magnetic resonance imaging and PD-L1 siRNA delivery for gastric cancer	In Vitro Studies
1139	An immunophenotyping of renal clear cell carcinoma with characteristics and a potential therapeutic target for patients insensitive to immune checkpoint blockade	Human Clinical Samples（Retrospective study）
1140	A real-world study of recombinant human endostatin combined with PD-1/PD-L1 blockade and chemotherapy for patients with advanced non-small cell lung cancer negative for actionable molecular biomarkers	Human Clinical Samples（Retrospective study）
1141	Immune Profiling and Quantitative Analysis Decipher the Clinical Role of Immune-Checkpoint Expression in the Tumor Immune Microenvironment of DLBCL	Human Clinical Samples（Retrospective study）
1142	PD-1/PD-L1 Blockade Together With Vaccine Therapy Facilitates Effector T-Cell Infiltration Into Pancreatic Tumors	Mouse Models
1143	Enhancing the therapeutic efficacy of programmed death ligand 1 antibody for metastasized liver cancer by overcoming hepatic immunotolerance in mice	Mouse Models
1144	The identification of TCF1+ progenitor exhausted T cells in THRLBCL may predict a better response to PD-1/PD-L1 blockade	Human Clinical Samples（Retrospective study）
1145	Epigenetic priming of both tumor and NK cells augments antibody-dependent cellular cytotoxicity elicited by the anti-PD-L1 antibody avelumab against multiple carcinoma cell types	Human Clinical Samples（Retrospective study）
1146	NAT10/ac4C/FOXP1 Promotes Malignant Progression and Facilitates Immunosuppression by Reprogramming Glycolytic Metabolism in Cervical Cancer	Mouse Models
1147	Co-delivery of axitinib and PD-L1 siRNA for the synergism of vascular normalization and immune checkpoint inhibition to boost anticancer immunity	Human Clinical Samples（Retrospective study）
1148	Aerosolized immunotherapeutic nanoparticle inhalation potentiates PD-L1 blockade for locally advanced lung cancer	Human Clinical Samples（Case series）
1149	CDK5 destabilizes PD-L1 via chaperon-mediated autophagy to control cancer immune surveillance in hepatocellular carcinoma	Human Clinical Samples（Retrospective study）
1150	PD-L1 antibody enhanced β-glucan antitumor effects via blockade of the immune checkpoints in a melanoma model	Mouse Models
1151	mTOR inhibitor, gemcitabine and PD-L1 antibody blockade combination therapy suppresses pancreatic cancer progression via metabolic reprogramming and immune microenvironment remodeling in Trp53flox/+LSL-KrasG12D/+Pdx-1-Cre murine models	Mouse Models
1152	The CSF-1R inhibitor pexidartinib affects FLT3-dependent DC differentiation and may antagonize durvalumab effect in patients with advanced cancers	Human Clinical Samples（Retrospective study）
1153	Checkpoint Inhibition Reduces the Threshold for Drug-Specific T-Cell Priming and Increases the Incidence of Sulfasalazine Hypersensitivity	Human Clinical Samples（Retrospective study）
1154	Long-term outcomes of a phase I study of agonist CD40 antibody and CTLA-4 blockade in patients with metastatic melanoma	Human Clinical Samples（Case series）
1155	Enhanced Tumor Eradication by Combining CTLA-4 or PD-1 Blockade With CpG Therapy	Mouse Models
1156	Metal-organic framework-based photodynamic combined immunotherapy against the distant development of triple-negative breast cancer	In Vitro Studies
1157	A Phase Ib Study of the Combination of Personalized Autologous Dendritic Cell Vaccine, Aspirin, and Standard of Care Adjuvant Chemotherapy Followed by Nivolumab for Resected Pancreatic Adenocarcinoma-A Proof of Antigen Discovery Feasibility in Three Patients	Human Clinical Samples（Prospective study）
1158	Longitudinal Study of Advanced Non-Small Cell Lung Cancer with Initial Durable Clinical Benefit to Immunotherapy: Strategies for Anti-PD-1/PD-L1 Continuation beyond Progression	Human Clinical Samples（Retrospective study）
1159	Trametinib sensitizes KRAS-mutant lung adenocarcinoma tumors to PD-1/PD-L1 axis blockade via Id1 downregulation	Mouse Models
1160	Identification and validation of stromal-tumor microenvironment-based subtypes tightly associated with PD-1/PD-L1 immunotherapy and outcomes in patients with gastric cancer	Human Clinical Samples（Retrospective study）
1161	Reversing T Cell Exhaustion by Converting Membrane PD-1 to Its Soluble form in Jurkat Cells; Applying The CRISPR/Cas9 Exon Skipping Strategy	In Vitro Studies
1162	PD-L1 expression in inflammatory myofibroblastic tumors	Human Clinical Samples（Retrospective study）
1163	A newly discovered PD-L1 B-cell epitope peptide vaccine (PDL1-Vaxx) exhibits potent immune responses and effective anti-tumor immunity in multiple syngeneic mice models and (synergizes) in combination with a dual HER-2 B-cell vaccine (B-Vaxx)	Human Clinical Samples（Retrospective study）
1164	Targeting 4-1BB and PD-L1 induces potent and durable antitumor immunity in B-cell lymphoma	Mouse Models
1165	The immune microenvironment and expression of PD-L1, PD-1, PRAME and MHC I in salivary duct carcinoma	Human Clinical Samples（Retrospective study）
1166	Immune Checkpoint FGL1 Expression of Circulating Tumor Cells Is Associated With Poor Survival in Curatively Resected Hepatocellular Carcinoma	Human Clinical Samples（Retrospective study）
1167	Type I Interferon-Independent Dendritic Cell Priming and Antitumor T Cell Activation Induced by a Mycoplasma fermentans Lipopeptide	Mouse Models
1168	Nintedanib allows retreatment with atezolizumab of combined non-small cell lung cancer/idiopathic pulmonary fibrosis after atezolizumab-induced pneumonitis: a case report	Human Clinical Samples（Case series）
1169	Mocetinostat in Combination With Durvalumab for Patients With Advanced NSCLC: Results From a Phase I/II Study	Human Clinical Samples（Prospective study）
1170	A change of PD-1/PD-L1 expression on peripheral T cell subsets correlates with the different stages of Alzheimer's Disease	Human Clinical Samples（Retrospective study）
1171	INHBA promotes tumor growth and induces resistance to PD-L1 blockade by suppressing IFN-γ signaling	Mouse Models
1172	Spatial interaction mapping of PD-1/PD-L1 in head and neck cancer reveals the role of macrophage-tumour barriers associated with immunotherapy response	Human Clinical Samples（Retrospective study）
1173	Tumor eradication by triplet therapy with BRAF inhibitor, TLR 7 agonist, and PD-1 antibody for BRAF-mutated melanoma	Mouse Models
1174	Class A CpG oligodeoxynucleotide inhibits IFN-γ-induced signaling and apoptosis in lung cancer	In Vitro Studies
1175	PRIMMO study protocol: a phase II study combining PD-1 blockade, radiation and immunomodulation to tackle cervical and uterine cancer	Human Clinical Samples（RCT）
1176	Targeting the myeloid checkpoint receptor SIRPα potentiates innate and adaptive immune responses to promote anti-tumor activity	Mouse Models
1177	Cancer cell-intrinsic expression of MHC II in lung cancer cell lines is actively restricted by MEK/ERK signaling and epigenetic mechanisms	Human Clinical Samples（Retrospective study）
1178	Efficacy and safety of immune checkpoint inhibitor rechallenge therapy in the treatment of advanced acquired immune-resistant non-small cell lung cancer: a retrospective study	Human Clinical Samples（Prospective study）
1179	Ibrutinib Inhibits BTK Signaling in Tumor-Infiltrated B Cells and Amplifies Antitumor Immunity by PD-1 Checkpoint Blockade for Metastatic Prostate Cancer	Human Clinical Samples（Retrospective study）
1180	An Fc-muted bispecific antibody targeting PD-L1 and 4-1BB induces antitumor immune activity in colorectal cancer without systemic toxicity	Mouse Models
1181	Molecular Characteristics of Prognosis and Chemotherapy Response in Breast Cancer: Biomarker Identification Based on Gene Mutations and Pathway	Human Clinical Samples（Retrospective study）
1182	IMpower210: A phase III study of second-line atezolizumab vs. docetaxel in East Asian patients with non-small cell lung cancer	Human Clinical Samples（RCT）
1183	Osimertinib Plus Durvalumab versus Osimertinib Monotherapy in EGFR T790M-Positive NSCLC following Previous EGFR TKI Therapy: CAURAL Brief Report	Human Clinical Samples（Prospective study）
1184	A phase II randomized trial of cobimetinib plus chemotherapy, with or without atezolizumab, as first-line treatment for patients with locally advanced or metastatic triple-negative breast cancer (COLET): primary analysis	Human Clinical Samples（RCT）
1185	Tumor-targeted interleukin-12 synergizes with entinostat to overcome PD-1/PD-L1 blockade-resistant tumors harboring MHC-I and APM deficiencies	Human Clinical Samples（Retrospective study）
1186	B and T lymphocyte attenuator (BTLA) and PD-1 pathway dual blockade promotes antitumor immune responses by reversing CD8+ T-cell exhaustion in non-small cell lung cancer	Human Clinical Samples（Retrospective study）
1187	Candida auris Bloodstream Infection Induces Upregulation of the PD-1/PD-L1 Immune Checkpoint Pathway in an Immunocompetent Mouse Model	Mouse Models
1188	Longitudinal Body Composition Identifies Hepatocellular Carcinoma With Cachexia Following Combined Immunotherapy and Target Therapy (CHANCE2213)	Human Clinical Samples（Prospective study）
1189	Enhanced cancer immunotherapy via synergistic action of NO-Donor nanoparticles (NanoARG) and PD-1 antibody	Mouse Models
1190	Programmed cell death protein 1 (PD-1)-inhibition in hepatocellular carcinoma (HCC): a single center experience	Human Clinical Samples（Retrospective study）
1191	Simultaneous delivery of immune stimulatory gene and checkpoint blocker via targeted nanoparticles to strengthen antitumor immunity	In Vitro Studies
1192	Phosphatidylserine-targeting antibodies augment the anti-tumorigenic activity of anti-PD-1 therapy by enhancing immune activation and downregulating pro-oncogenic factors induced by T-cell checkpoint inhibition in murine triple-negative breast cancers	Mouse Models
1193	PD-1 inhibitor combined with chemotherapy or lenvatinib in advanced gallbladder cancer: a retrospective comparative study	Human Clinical Samples（Retrospective study）
1194	Knockout IL4I1 affects macrophages to improve poor efficacy of CD19 CAR-T combined with PD-1 inhibitor in relapsed/refractory diffuse large B-cell lymphoma	Human Clinical Samples（Retrospective study）
1195	Single-cell hdWGCNA identifies ICI–related–colitis key CD8 + T cells linked to immunotherapy response and prognosis in colon cancer	Human Clinical Samples（Retrospective study）
1196	Real‑world investigation for camrelizumab combined with apatinib in patients with advanced hepatocellular carcinoma	Human Clinical Samples（Prospective study）
1197	Liquid biopsy using plasma proteomics in predicting efficacy and tolerance of PD-1/PD-L1 blockades in NSCLC: a prospective exploratory study	Human Clinical Samples（Prospective study）
1198	Therapeutic efficacy of albuvirtide-based antiretroviral therapy in people living with HIV who have low-level viremia and non-AIDS-defining malignancies: two case reports	Human Clinical Samples（Case series）
1199	Intravenous iRGD-Guided, RBC-Membrane Camouflaged Lactococcus Lactis Remodels Cold NSCLC and Enhances PD-1 Blockade	Mouse Models
1200	Short-course-based TNT with or without PD-1 inhibitor for pMMR locally advanced rectal cancer: Phase 2 results of a randomized trial (STELLAR II)	Human Clinical Samples（RCT）
1201	The necessity of adjuvant surgery for patients with high-risk chemorefractory or relapsed gestational choriocarcinoma with complete remission after anti-PD-1 therapy	Human Clinical Samples（Retrospective study）
1202	Avelumab plus cetuximab in patients with unresectable stage III or IV cutaneous squamous cell carcinoma: Clinical activity and safety results from AliCe, a single-arm multicentre phase II DeCOG trial	Human Clinical Samples（Prospective study）
1203	Cadonilimab combined with taxane and cisplatin as the first-line treatment of advanced esophageal squamous cell carcinoma: an open-label, multicenter phase II trial	Human Clinical Samples（Retrospective study）
1204	State-of-the-Art Imaging in Antibody-Drug Conjugate Treatment for Advanced Bladder Cancer	Human Clinical Samples（Retrospective study）
1205	Clinical and Pathological Features of Early-Stage Metaplastic Carcinoma and Associated Patient Outcomes	Human Clinical Samples（Retrospective study）
1206	Comparative druggability of PD-1/PD-L1 inhibitors (A56, HD10): Cross-species differences in PD-L1 exposure and efficacy	Mouse Models
1207	Hepatic artery infusion chemotherapy combined with lenvatinib and PD-1 inhibitors in the treatment of intermediate and advanced unresectable hepatocellular carcinoma	Human Clinical Samples（Retrospective study）
1208	Incidence and Risk Factors for Pneumonitis Associated With Checkpoint Inhibitors in Relapsed or Refractory Lymphoma	Human Clinical Samples（Retrospective study）
1209	Treatment patterns and survival outcomes in patients with small-cell lung cancer following failure of first-line platinum-based chemotherapy	Human Clinical Samples（Retrospective study）
1210	GFH018 and Toripalimab Combination Therapy for Previously Treated Recurrent or Metastatic Nasopharyngeal Carcinoma: Results from a Phase Ib/II Study	Human Clinical Samples（Prospective study）
1211	Immunotherapy benefits PD-L1-positive gastric-type endocervical adenocarcinoma: A multicenter, retrospective study	Human Clinical Samples（Retrospective study）
1212	Biomarker-driven therapeutic strategies in advanced gastric cancer: a case series of curative responses	Human Clinical Samples（Case series）
1213	The immune checkpoint regulator CD40 potentiates myocardial inflammation	Human Clinical Samples（Retrospective study）
1214	Effectiveness and safety of angiogenesis inhibitors combined with PD-1/PD-L1 blockades in the first-line treatment of patients with advanced hepatocellular carcinoma: A single-center retrospective study	Human Clinical Samples（Retrospective study）
1215	Dysfunctional CD11c−CD21− extrafollicular memory B cells are enriched in the periphery and tumors of patients with cancer	Human Clinical Samples（Case series）
1216	Long-term follow-up of zimberelimab in relapsed or refractory classic Hodgkin lymphoma: Insights from the phase Ⅱ YH-S001-04 clinical trial	Human Clinical Samples（Prospective study）
1217	Inhibiting autophagy enhances idarubicin chemosensitivity and induces immune escape in FAT1-low-expressing AML cells	Mouse Models
1218	Blockade of TIPE2-Mediated Ferroptosis of Myeloid-Derived Suppressor Cells Achieves the Full Potential of Combinatory Ferroptosis and Anti-PD-L1 Cancer Immunotherapy	Mouse Models
1219	Clinical efficacy and safety of PD-1 inhibitor combined with apatinib in the third-line treatment of HER2-negative advanced gastric cancer; PD-1抑制剂联合阿帕替尼三线治疗HER2阴性晚期胃癌的临床疗效和安全性	Human Clinical Samples（Retrospective study）
1220	Perioperative immunotherapy plus chemotherapy versus chemotherapy alone for patients with resectable pulmonary lymphoepithelioma-like carcinoma	Human Clinical Samples（Retrospective study）
1221	Efficacy and Safety of Bintrafusp Alfa, a Bifunctional Fusion Protein Targeting Transforming Growth Factor-β and Programmed Death-Ligand 1, Plus Chemotherapy in Patients With Stage IV NSCLC	Human Clinical Samples（Prospective study）
1222	Adjuvant nivolumab vs pembrolizumab in stage IIB/IIC melanoma: a reinforcement learning-based simulation study	Human Clinical Samples（RCT）
1223	Case Report: Dialysis following sintilimab-induced stage 3 acute kidney injury: mechanism investigation and management strategies	Human Clinical Samples（Case series）
1224	Clinical evaluation of combined programmed cell death protein 1 inhibitor and poly(ADP-ribose) polymerase inhibitor in metastatic castration-resistant prostate cancer patients: Insights from a real-world study	Human Clinical Samples（Prospective study）
1225	TAR-200 for Bacillus Calmette-Guérin-Unresponsive High-Risk Non-Muscle-Invasive Bladder Cancer: Results From the Phase IIb SunRISe-1 Study	Human Clinical Samples（Prospective study）
1226	Hepatic arterial infusion chemotherapy combined with lenvatinib and programmed death receptor-1 inhibitors for hepatocellular carcinoma with Vp4 portal vein tumor thrombus: a multicenter, propensity score matching comparative study	Human Clinical Samples（Retrospective study）
1227	Cryoablation combined with programmed cell death protein 1 (PD-1) inhibitors regulates myeloid-derived suppressor cells (MDSCs) through the JAK2-STAT3-S100A8/A9 axis in mice with Lewis lung carcinoma	Human Clinical Samples（Retrospective study）
1228	Chemo-immunotherapy sequential with radiotherapy in advanced or metastatic esophageal squamous cell carcinoma	Human Clinical Samples（Retrospective study）
1229	Efficacy and safety of Eribulin-based chemotherapy in HER2 negative advanced breast cancer patients: a real-world study	Human Clinical Samples（Prospective study）
1230	Treatment of Tislelizumab-Induced Toxic Epidermal Necrolysis and Agranulocytosis: A Case Report and Literature Review	Human Clinical Samples（Case series）
1231	Efficacy and safety of immune checkpoint inhibitors in advanced biliary tract cancer: a real-world study	Human Clinical Samples（Retrospective study）
1232	Personalized neoantigen hydrogel vaccine combined with PD-1 and CTLA-4 double blockade elicits antitumor response in liver metastases by activating intratumoral CD8+ CD69+ T cells	Human Clinical Samples（Retrospective study）
1233	PD-1 inhibitors plus chemotherapy for refractory EBV-positive DLBCL: a retrospective analysis	Human Clinical Samples（Retrospective study）
1234	Use of a PD-1 checkpoint inhibitor in a patient with ultra-high-risk gestational trophoblastic neoplasia and gastrointestinal metastases	Human Clinical Samples（Case series）
1235	JAK Inhibitor Upadacitinib Induces Remission in Refractory Immune-Related Colitis Triggered by CTLA-4 and PD-1 Inhibitor Combination Therapy in Malignant Pleural Mesothelioma: A Case Report	Human Clinical Samples（Retrospective study）
1236	Concomitant Medications Alter Clinical Outcomes in Patients with Advanced Digestive Tract Cancer Receiving PD-1 Checkpoint Inhibitors Combined with Antiangiogenetic Agents	Human Clinical Samples（Retrospective study）
1237	Enfortumab Vedotin-Induced Febrile Neutropenia and Hyperglycemia Successfully Treated with Multidisciplinary Treatment Including Continuous Hemodialysis Filtration and Insulin Injection in a Patient with Chemo-Resistant Metastatic Urothelial Carcinoma: A Case Report	Human Clinical Samples（Case series）
1238	A phase 1/1b, open-label, dose-escalation study of PD-1 inhibitor, cetrelimab alone and in combination with FGFR inhibitor, erdafitinib in Japanese patients with advanced solid tumors	Human Clinical Samples（RCT）
1239	TNKS1BP1 facilitates ubiquitination of CNOT4 by TRIM21 to promote hepatocellular carcinoma progression and immune evasion	Mouse Models
1240	Phase I study of the anti-TIGIT antibody tiragolumab in combination with atezolizumab in Japanese patients with advanced or metastatic solid tumors	Human Clinical Samples（Case series）
1241	Hedgehog Pathway and Programmed Cell Death Protein-1 Inhibitors for Advanced Basal Cell Carcinoma	Human Clinical Samples（Case series）
1242	A phase 1 trial of the MEK inhibitor selumetinib in combination with pembrolizumab for advanced or metastatic solid tumors	Human Clinical Samples（Prospective study）
1243	Real-world experience of commercial relmacabtagene autoleucel (relma-cel) for relapsed/refractory central nervous system lymphoma: a multicenter retrospective analysis of patients in China	Human Clinical Samples（Retrospective study）
1244	Favorable impact of PD1/PD-L1 antagonists on bone remodeling: an exploratory prospective clinical study and ex vivo validation	Human Clinical Samples（Retrospective study）
1245	The efficiency and safety of temozolomide and PD-1/L1 inhibitors in pretreated NSCLC with brain metastasis: a retrospective cohort	Human Clinical Samples（Retrospective study）
1246	First-in-human Phase I Trial of TPST-1120, an Inhibitor of PPARα, as Monotherapy or in Combination with Nivolumab, in Patients with Advanced Solid Tumors	Mouse Models
1247	Phase II Study of Eribulin plus Pembrolizumab in Metastatic Soft-tissue Sarcomas: Clinical Outcomes and Biological Correlates	Human Clinical Samples（RCT）
1248	Sintilimab plus anlotinib as second or further-line therapy for extensive disease small cell lung cancer: a phase 2 investigator-initiated non-randomized controlled trial	Human Clinical Samples（RCT）
1249	How Early Can Checkpoint Inhibitors Induce a Complete Metabolic Response in Chemorefractory Hodgkin Lymphoma?	Human Clinical Samples（Retrospective study）
1250	Second-line tislelizumab versus chemotherapy in Japanese patients with advanced or metastatic esophageal squamous cell carcinoma: subgroup analysis from RATIONALE-302	Human Clinical Samples（Case series）
1251	Lenvatinib combined with PD-1 inhibitor plus Gemox chemotherapy versus plus HAIC for advanced biliary tract cancer	Human Clinical Samples（Retrospective study）
1252	Uncovering the colorectal cancer immunotherapeutic potential: Evening primrose (Oenothera biennis) root extract and its active compound oenothein B targeting the PD-1/PD-L1 blockade	Human Clinical Samples（Retrospective study）
1253	Disruption of MerTK increases the efficacy of checkpoint inhibitor by enhancing ferroptosis and immune response in hepatocellular carcinoma	Mouse Models
1254	Whether specific genetic feature predicted immunotherapy efficacy: A case report	Human Clinical Samples（Case series）
1255	Feasibility and Tolerability of Anlotinib Plus PD-1 Inhibitors for Previously-Treated Advanced Non-Small Cell Lung Cancer: A Retrospective Exploratory Study	Human Clinical Samples（Prospective study）
1256	PD-1 inhibitor sintilimab treated patients with metastatic triple-negative breast cancer	Human Clinical Samples（Prospective study）
1257	Phase I/II Clinical Study of PRaG Regimen Combined With Intraperitoneal Infusion of PD-1 Inhibitor for Advanced Refractory Solid Tumors With Cancerous Ascites (PRaG4.0P Study)	Human Clinical Samples（Prospective study）
1258	FAILURE OF THE PD-1 BLOCKING AGENT PEMBROLIZUMAB TO BENEFIT A PATIENT WITH RENAL SQUAMOUS CELL CANCER	Human Clinical Samples（Retrospective study）
1259	HMGB1 Expression Levels Correlate with Response to Immunotherapy in Non-Small Cell Lung Cancer	Mouse Models
1260	Efficacy and Safety of the MDM2–p53 Antagonist Brigimadlin (BI 907828) in Patients with Advanced Biliary Tract Cancer: A Case Series	Human Clinical Samples（Prospective study）
1261	Locoregional melanoma metastases resistant to PD-1 inhibitor therapy treated with intralesional talimogene laherparepvec	Human Clinical Samples（Retrospective study）
1262	Combination of Itacitinib or Parsaclisib with Pembrolizumab in Patients with Advanced Solid Tumors: A Phase I Study	Human Clinical Samples（Prospective study）
1263	Clinical definition of secondary resistance to immunotherapy in non-small cell lung cancer	Human Clinical Samples（Prospective study）
1264	RC48-ADC treatment for patients with HER2-expressing locally advanced or metastatic solid tumors: a real-world study	Human Clinical Samples（Prospective study）
1265	Evaluation of the safety and immunological effects of Bacillus Calmette–Guérin in combination with checkpoint inhibitor therapy in a patient with neuroendocrine carcinoma: a case report	Human Clinical Samples（Case series）
1266	Real-world cohort study of PD-1 blockade plus lenvatinib for advanced intrahepatic cholangiocarcinoma: effectiveness, safety, and biomarker analysis	Human Clinical Samples（Retrospective study）
1267	Targeting PPAR-gamma counteracts tumour adaptation to immune-checkpoint blockade in hepatocellular carcinoma	Human Clinical Samples（Prospective study）
1268	Stimulating Antitumoral Immunity by Percutaneous Cryoablation and Combination Immunoadjuvant Therapy in a Murine Model of Hepatocellular Carcinoma	Mouse Models
1269	Immunotherapy with PD-1 Inhibitor Nivolumab in Recurrent/Metastatic Platinum Refractory Head and Neck Cancers—Early Experiences from Romania and Literature Review	Human Clinical Samples（Case series）
1270	Real-World Experience of PD-1 Inhibitors for Relapsed and Refractory Hodgkin Lymphoma: A Multicenter Retrospective Analysis of Patients in China	Human Clinical Samples（Case series）
1271	Safety and efficacy of immunotherapy plus chemotherapy as neoadjuvant treatment for patients with locally advanced gastric cancer: a retrospective cohort study	Human Clinical Samples（Retrospective study）
1272	Efficacy and safety of PD-1 inhibitor alone or combined with chemotherapy in patients with relapsed or refractory extranodal natural Killer/T cell lymphoma: A retrospective study	Human Clinical Samples（Retrospective study）
1273	Acquired Treatment Resistance in a Patient with Metastatic PD-L1-Positive Breast Cancer and Germline BRCA1 Mutation	Human Clinical Samples（Case series）
1274	A Retrospective Cohort Study Examining the Effects of Anti-PD-1 Antibody in Combination with Apatinib in Patients Previously Treated for Her2-Negative Advanced Gastric/Gastroesophageal Junction Cancer	Human Clinical Samples（Retrospective study）
1275	Phase 2 Study of the PD-1 Inhibitor Serplulimab plus the Bevacizumab Biosimilar HLX04 in Patients with Previously Treated Advanced Hepatocellular Carcinoma	Human Clinical Samples（Prospective study）
1276	Tislelizumab plus chemotherapy as first-line treatment for recurrent or metastatic nasopharyngeal cancer: A multicenter phase 3 trial (RATIONALE-309)	Human Clinical Samples（RCT）
1277	Improved outcomes for relapsed/refractory Hodgkin lymphoma after autologous transplantation in the era of novel agents	Human Clinical Samples（RCT）
1278	Prevalence of mismatch repair genes mutations and clinical activity of PD-1 therapy in Chinese prostate cancer patients	Human Clinical Samples（Case series）
1279	X-ray Crystal Structure-Guided Discovery of Novel Indole Analogues as Colchicine-Binding Site Tubulin Inhibitors with Immune-Potentiating and Antitumor Effects against Melanoma	Mouse Models
1280	PemBla: A Phase 1 study of intravesical pembrolizumab in recurrent non-muscle-invasive bladder cancer	Human Clinical Samples（Retrospective study）
1281	Necrotizing pneumonia due to Aspergillus and Salmonella after immune checkpoint inhibitor treatment: An unusual case and review of the literature; Neumonía necrotizante por Aspergillus y Salmonella tras tratamiento con un inhibidor de puntos de control inmunitario: un caso inusual y revisión de la literatura	Human Clinical Samples（Case series）
1282	Black Patients with Metastatic Castrate-Resistant Prostate Cancer Have a Shorter Time Interval between PSA and Clinical Progression on Novel Hormonal Therapies plus Avelumab	Human Clinical Samples（Prospective study）
1283	Interim analysis of the efficiency and safety of neoadjuvant PD-1 inhibitor (sintilimab) combined with chemotherapy (nab-paclitaxel and carboplatin) in potentially resectable stage IIIA/IIIB non-small cell lung cancer: a single-arm, phase 2 trial	Human Clinical Samples（Prospective study）
1284	A T cell receptor β chain–directed antibody fusion molecule activates and expands subsets of T cells to promote antitumor activity	Organoids
1285	Clinical efficacy and safety of adjuvant immunotherapy (Tislelizumab) plus chemotherapy vs. adjuvant chemotherapy alone in lymph node-positive patients with gastric cancer after D2 radical resection: a prospective, 2-arm, phase II study	Human Clinical Samples（Prospective study）
1286	Subtyping of advanced lung cancer based on PD-L1 expression, tumor histopathology and mutation burden (EGFR and KRAS): a study from North India	Human Clinical Samples（Retrospective study）
1287	Immune checkpoint inhibitors-related pancreatitis with fulminant type 1 diabetes mellitus: case report and literature review	Human Clinical Samples（Case series）
1288	Comparison of Baseline 68Ga-FAPI and 18F-FDG PET/CT for Prediction of Response and Clinical Outcome in Patients with Unresectable Hepatocellular Carcinoma Treated with PD-1 Inhibitor and Lenvatinib	Human Clinical Samples（Prospective study）
1289	Fluctuations in Gut Microbiome Composition During Immune Checkpoint Inhibitor Therapy	Human Clinical Samples（Prospective study）
1290	A metabolomic and proteomic study to elucidate the molecular mechanisms of immunotherapy resistance in patients with oesophageal squamous cell carcinoma	Human Clinical Samples（Retrospective study）
1291	Atezolizumab for the treatment of advanced recurrent basal cell carcinoma and urothelial carcinoma of bladder: a case report	Human Clinical Samples（Case series）
1292	A single dose of heated chemo-immunotherapy for long-term tumor inhibition	Mouse Models
1293	Myocarditis and myositis/myasthenia gravis overlap syndrome induced by immune checkpoint inhibitor followed by esophageal hiatal hernia: A case report and review of the literature	Human Clinical Samples（Retrospective study）
1294	Immune thrombocytopenia in a small cell lung cancer patient treated with atezolizumab: a case report	Human Clinical Samples（Case series）
1295	PD-1 Inhibitor Enhanced Radiosensitivity by Reactivating T Cells and Inducing G2/M Phase Arrest in Esophageal Squamous Cell Carcinoma	Human Clinical Samples（Retrospective study）
1296	Combination treatment of bilateral periocular sebaceous carcinomas with microsatellite instability with neoadjuvant pembrolizumab and Mohs surgery	Human Clinical Samples（Retrospective study）
1297	Safety and efficacy of atezolizumab with obinutuzumab and bendamustine in previously untreated follicular lymphoma	Human Clinical Samples（Prospective study）
1298	ARRY-382 in Combination with Pembrolizumab in Patients with Advanced Solid Tumors: Results from a Phase 1b/2 Study	Human Clinical Samples（Prospective study）
1299	Efficacy of Immune Checkpoint Inhibitors Is Modulated by Androgen Receptor	In Vitro Studies
1300	Searching for Synergy: Chemotherapy and Checkpoint Inhibitors	Human Clinical Samples（Retrospective study）
1301	Combination of OX40 Co-Stimulation, Radiotherapy, and PD-1 Inhibition in a Syngeneic Murine Triple-Negative Breast Cancer Model	Mouse Models
1302	Clinical significance of plasma-free amino acids and tryptophan metabolites in patients with non-small cell lung cancer receiving PD-1 inhibitor: a pilot cohort study for developing a prognostic multivariate model	Human Clinical Samples（Retrospective study）
1303	Cost-Effectiveness of Tislelizumab Versus Docetaxel for Previously Treated Advanced Non-Small-Cell Lung Cancer in China	Human Clinical Samples（Prospective study）
1304	High PD-L1 level of advanced hepatic lymphoepithelioma-like carcinoma response favorably to lenvatinib plus toripalimab	Human Clinical Samples（Retrospective study）
1305	Effects of Stereotactic Body Radiation Therapy Plus PD-1 Inhibitors for Patients With Transarterial Chemoembolization Refractory	Human Clinical Samples（Retrospective study）
1306	Occurrence and Severity of Adverse Reactions of Immune Checkpoint Inhibitors (PD-1 and PD L1) Based on Mordovian Dispensary Data Analysis	Human Clinical Samples（Retrospective study）
1307	Safety and efficacy of durvalumab with R-CHOP or R2-CHOP in untreated, high-risk DLBCL: a phase 2, open-label trial	Human Clinical Samples（Retrospective study）
1308	First-in-human phase 1 study of budigalimab, an anti-PD-1 inhibitor, in patients with non-small cell lung cancer and head and neck squamous cell carcinoma	Human Clinical Samples（Case series）
1309	Efficacy, Safety, and Impact on Patient Survival of PDL1/PD-1 Inhibitors versus FOLFIRINOX Regimens for Advanced Pancreatic Cancer	Human Clinical Samples（Retrospective study）
1310	Review of Checkpoint Inhibitor Immunotherapy in Neuroendocrine Tumor of Prostate and Our Experience in 2 Cases	Human Clinical Samples（Case series）
1311	Current and emerging role of sacituzumab govitecan in the management of urothelial carcinoma	Human Clinical Samples（Prospective study）
1312	Pembrolizumab for myelodysplastic syndromes after failure of hypomethylating agents in the phase 1b KEYNOTE-013 study	Human Clinical Samples（Prospective study）
1313	Sintilimab-induced autoimmune diabetes: A case report and review of the literature	Human Clinical Samples（Case series）
1314	Avelumab in locally advanced or metastatic urothelial carcinoma	Human Clinical Samples（Prospective study）
1315	Anti-melanoma action of small molecular peptides derived from Brucea javanica (L.) Merr. globulin in vitro	Mouse Models
1316	A Phase 1b Study of Telisotuzumab Vedotin in Combination With Nivolumab in Patients With NSCLC	Human Clinical Samples（Retrospective study）
1317	Tumor-derived microparticles promote the progression of triple-negative breast cancer via PD-L1-associated immune suppression	Mouse Models
1318	Safety and feasibility of intrathecal pembrolizumab infusion in refractory triple negative breast cancer with leptomeningeal disease: A case report	Human Clinical Samples（Case series）
1319	Atezolizumab-induced bilateral anterior uveitis: A case report	Human Clinical Samples（Case series）
1320	Phase Ib study of atezolizumab plus interferon-α with or without bevacizumab in patients with metastatic renal cell carcinoma and other solid tumors	Human Clinical Samples（Prospective study）
1321	Thermal-sensitive lipid nanoparticles potentiate anti-PD therapy through enhancing drug penetration and T lymphocytes infiltration in metastatic tumor	Human Clinical Samples（Retrospective study）
1322	ALDH2 polymorphism rs671 is a predictor of PD-1/PD-L1 inhibitor efficacy against thoracic malignancies	Human Clinical Samples（Retrospective study）
1323	Camrelizumab plus apatinib in patients with high-risk chemorefractory or relapsed gestational trophoblastic neoplasia (CAP 01): a single-arm, open-label, phase 2 trial	Human Clinical Samples（Prospective study）
1324	Avelumab in Combination Regimens for Relapsed/Refractory DLBCL: Results from the Phase Ib JAVELIN DLBCL Study	Human Clinical Samples（RCT）
1325	CMTM6 expression in M2 macrophages is a potential predictor of PD-1/PD-L1 inhibitor response in colorectal cancer	Human Clinical Samples（Retrospective study）
1326	A phase i study of APX005M and cabiralizumab with or without nivolumab in patients with melanoma, kidney cancer, or non-small cell lung cancer resistant to anti-PD-1/PD-L1	Human Clinical Samples（Prospective study）
1327	Phase I Trial of Cemiplimab, Radiotherapy, Cyclophosphamide, and Granulocyte Macrophage Colony-Stimulating Factor in Patients with Recurrent or Metastatic Head and Neck Squamous Cell Carcinoma	Human Clinical Samples（Prospective study）
1328	Kinetics of the neutrophil-lymphocyte ratio during PD-1 inhibition as a prognostic factor in advanced hepatocellular carcinoma	Human Clinical Samples（Retrospective study）
1329	Anlotinib combined with PD-1 blockade for the treatment of lung cancer: a real-world retrospective study in China	Human Clinical Samples（Retrospective study）
1330	The Identification of the Metabolism Subtypes of Skin Cutaneous Melanoma Associated With the Tumor MicSroenvironment and the Immunotherapy	Human Clinical Samples（Retrospective study）
1331	Analysis of several pathways for efficient killing of prostate cancer stem cells: A central role of nf-κb rela	Human Clinical Samples（Retrospective study）
1332	Case series review of neuroradiologic changes associated with immune checkpoint inhibitor therapy	Human Clinical Samples（Case series）
1333	Atezolizumab in advanced hepatocellular carcinoma: Good things come to those who wait	Human Clinical Samples（Prospective study）
1334	Vaginal mucositis related to immunotherapy in endometrial cancer	Human Clinical Samples（Case series）
1335	An inhibitor of programmed death ligand 1 enhances natural killer cell-mediated immunity against malignant melanoma cells	In Vitro Studies
1336	Enfortumab vedotin in previously treated advanced urothelial carcinoma	Human Clinical Samples（RCT）
1337	Discovery of novel CA-4 analogs as dual inhibitors of tubulin polymerization and PD-1/PD-L1 interaction for cancer treatment	Mouse Models
1338	Efficacy, Safety, and Correlative Biomarkers of Toripalimab in Previously Treated Recurrent or Metastatic Nasopharyngeal Carcinoma: A Phase II Clinical Trial (POLARIS-02)	Human Clinical Samples（Prospective study）
1339	Dostarlimab in the treatment of recurrent or primary advanced endometrial cancer	Human Clinical Samples（Prospective study）
1340	De novo subacute cutaneous lupus erythematosus-like eruptions in the setting of programmed death-1 or programmed death ligand-1 inhibitor therapy: clinicopathological correlation	Human Clinical Samples（Case series）
1341	Oxygen-independent free radical generation mediated by core-shell magnetic nanocomposites synergizes with immune checkpoint blockade for effective primary and metastatic tumor treatment	Mouse Models
1342	A Phase 1 study of gefitinib combined with durvalumab in EGFR TKI-naive patients with EGFR mutation-positive locally advanced/metastatic non-small-cell lung cancer	Human Clinical Samples（Prospective study）
1343	Increased PD-L1 Tumor Expression Correlates with High Rate of Response to PD-1 Inhibitors in Patients with Unresectable, Recurrent, and Metastatic Cutaneous Squamous Cell Carcinoma	Human Clinical Samples（Case series）
1344	Relapse of membranous nephropathy with cancer immunotherapy	Human Clinical Samples（Retrospective study）
1345	Favorable clinical outcomes of checkpoint inhibitorbased combinations after progression with immunotherapy in advanced non-small cell lung cancer	Human Clinical Samples（Retrospective study）
1346	Real-world data of second-line immunotherapy in metastatic clear cell renal cell carcinoma: A retrospective study	Human Clinical Samples（Retrospective study）
1347	Advancements in human breast cancer targeted therapy and immunotherapy	Human Clinical Samples（Prospective study）
1348	Discovery of a novel anti PD-L1 X TIGIT bispecific antibody for the treatment of solid tumors.	Mouse Models
1349	A review of therapeutic antibodies in breast cancer	In Vitro Studies
1350	Adverse events induced by pd-1/pd-l1 inhibitors: A real-world single-centre experience with a management-based approach	Human Clinical Samples（Retrospective study）
1351	Immune-checkpoint inhibitors combinations in metastatic nsclc: New options on the horizon?	Human Clinical Samples（Retrospective study）
1352	Nanobubbles containing SPD-1 and CE6 mediate combination immunotherapy and suppress hepatocellular carcinoma in mice	Mouse Models
1353	Combining pd-1 inhibitor with vegf/vegfr2 inhibitor in chemothera-py: Report of a patient with end-stage cholangiocarcinoma and review of literature	Human Clinical Samples（Case series）
1354	A peptidic inhibitor for PD-1 palmitoylation targets its expression and functions	In Vitro Studies
1355	Cemiplimab for locally advanced cutaneous squamous cell carcinoma: safety, efficacy, and position in therapy panel	Human Clinical Samples（Retrospective study）
1356	Identification of hepatocellular carcinoma-related genes associated with macrophage differentiation based on bioinformatics analyses	Human Clinical Samples（Retrospective study）
1357	Current evidence and challenges of systematic therapies for adult recurrent glioblastoma: Results from clinical trials	Human Clinical Samples（Prospective study）
1358	Tislelizumab for the treatment of classical Hodgkin's lymphoma	Human Clinical Samples（Prospective study）
1359	Enhanced anti-tumor effects of the PD-1 blockade combined with a highly absorptive form of curcumin targeting STAT3	Mouse Models
1360	Dermatological side effects rarely interfere with the continuation of checkpoint inhibitor immunotherapy for cancer	Human Clinical Samples（Retrospective study）
1361	Efficacy and immune-related adverse event associations in avelumab-treated patients	Human Clinical Samples（Prospective study）
1362	Nivolumab and sunitinib combination in advanced soft tissue sarcomas: A multicenter, single-arm, phase Ib/II trial	Human Clinical Samples（Prospective study）
1363	Development of Ligand-Drug Conjugates Targeting Melanoma through the Overexpressed Melanocortin 1 Receptor	In Vitro Studies
1364	Current progress and prospect of immune checkpoint inhibitors in hepatocellular carcinoma (Review)	Human Clinical Samples（Retrospective study）
1365	Protective activity of programmed cell death protein 1 blockade and synergy with caspofungin in a murine invasive pulmonary aspergillosis model	Mouse Models
1366	Recovery of the Sensitivity to Anti-PD-1 Antibody by Celecoxib in Lung Cancer	Human Clinical Samples（Case series）
1367	PD-1 gene rs2227981 (PD-1.5) polymorphism analysis in patients with systemic sclerosis	Human Clinical Samples（Retrospective study）
1368	Mechanistic insight of predictive biomarkers for antitumor PD-1/PD-L1 blockade: A paradigm shift towards immunome evaluation (Review)	Human Clinical Samples（Retrospective study）
1369	Human ovarian cancer intrinsic mechanisms regulate lymphocyte activation in response to immune checkpoint blockade	Human Clinical Samples（Prospective study）
1370	Identification of Clonal Neoantigens Derived From Driver Mutations in an EGFR-Mutated Lung Cancer Patient Benefitting From Anti-PD-1	Human Clinical Samples（Case series）
1371	Dual relief of T-lymphocyte proliferation and effector function underlies response to pd-1 blockade in epithelial malignancies	Human Clinical Samples（Retrospective study）
1372	Androgen receptor affects the response to immune checkpoint therapy by suppressing PD-L1 in hepatocellular carcinoma	Human Clinical Samples（Retrospective study）
1373	Safety evaluation of durvalumab for the treatment of non-small-cell lung cancer	Human Clinical Samples（Prospective study）
1374	Association of serine/threonine kinase 11 mutations and response to programmed cell death 1 inhibitors in metastatic gastric cancer	Human Clinical Samples（Retrospective study）
1375	Behcet’s-like syndrome following pembrolizumab: An immune-related adverse event associated with programmed death receptor-1 inhibitor therapy	Human Clinical Samples（Case series）
1376	Efficacy of novel immunotherapy regimens in patients with metastatic melanoma with germline CDKN2A mutations	Human Clinical Samples（Prospective study）
1377	A radiosensitivity gene signature and PD-L1 status predict clinical outcome of patients with glioblastoma multiforme in the cancer Genome Atlas dataset	Human Clinical Samples（Prospective study）
1378	EGFR E746-A750 deletion in lung cancer represses antitumor immunity through the exosome-mediated inhibition of dendritic cells	Mouse Models
1379	Pathogenesis and clinical management of uterine serous carcinoma	Human Clinical Samples（Prospective study）
1380	Predictive effect of PD-L1 expression for immune checkpoint inhibitor (PD-1/PD-L1 inhibitors) treatment for non-small cell lung cancer: A meta-analysis	Human Clinical Samples（RCT）
1381	Nab-paclitaxel in older patients with non–small cell lung cancer who have developed disease progression after platinum-based doublet chemotherapy	Human Clinical Samples（RCT）
1382	A cocktail of polyclonal affinity enriched antibodies against melanoma mutations increases binding and inhibits tumor growth	Human Clinical Samples（Retrospective study）
1383	FDA Approves First Agent to Treat Locally Advanced, Metastatic Urothelial Cancer	Human Clinical Samples（Retrospective study）
1384	The interplay of cell cycle and DNA repair gene alterations in upper tract urothelial carcinoma: Predictive and prognostic implications	Human Clinical Samples（Prospective study）
1385	Salvage Therapy with Multikinase Inhibitors and Immunotherapy in Advanced Adrenal Cortical Carcinoma]	Human Clinical Samples（Prospective study）
1386	Releasing the brakes: a case report of pulmonary arterial hypertension induced by immune checkpoint inhibitor therapy	Human Clinical Samples（Case series）
1387	The Efficacy and Safety of PD-1/PD-L1 Inhibitors in Combination with Conventional Therapies for Advanced Solid Tumors: A Meta-Analysis	Human Clinical Samples（RCT）
1388	Nivolumab for Metastatic Cutaneous Squamous Cell Carcinoma	Human Clinical Samples（Case series）
1389	Recent advancements in the treatment of metastatic clear cell renal cell carcinoma: A review of the evidence using second-generation p-values	Human Clinical Samples（RCT）
1390	Novel agents and immune invasion in Hodgkin lymphoma	Human Clinical Samples（Prospective study）
1391	First-in-human phase I clinical trial of a combined immune modulatory approach using TetMYB vaccine and Anti-PD-1 antibody in patients with advanced solid cancer including colorectal or adenoid cystic carcinoma: The MYPHISMO study protocol (NCT03287427)	Human Clinical Samples（Prospective study）
1392	Nivolumab versus chemotherapy in patients with advanced oesophageal squamous cell carcinoma refractory or intolerant to previous chemotherapy (ATTRACTION-3): a multicentre, randomised, open-label, phase 3 trial	Human Clinical Samples（Case series）
1393	Prognostic Impact and Risk Factors of Immune-Related Pneumonitis in Patients With Non–Small-Cell Lung Cancer Who Received Programmed Death 1 Inhibitors	Human Clinical Samples（Retrospective study）
1394	Type I Interferon Delivery by iPSC-Derived Myeloid Cells Elicits Antitumor Immunity via XCR1+ Dendritic Cells	Mouse Models
1395	Therapeutic Potential of Checkpoint Inhibitors in Refractory Plasmablastic Lymphoma	Human Clinical Samples（Retrospective study）
1396	Elevated platelet-to-lymphocyte corresponds with poor outcome in patients with advanced cancer receiving anti-PD-1 therapy	Human Clinical Samples（Retrospective study）
1397	Epacadostat plus pembrolizumab versus placebo plus pembrolizumab in patients with unresectable or metastatic melanoma (ECHO-301/KEYNOTE-252): a phase 3, randomised, double-blind study	Human Clinical Samples（RCT）
1398	Phase II Study of the PD-1 Inhibitor Pembrolizumab for the Treatment of Relapsed or Refractory Mature T-cell Lymphoma	Human Clinical Samples（Prospective study）
1399	PD-L1 expressing granulomatous reaction as an on-target mechanism of steroid-refractory immune hepatotoxicity	Human Clinical Samples（Case series）
1400	Expression of PD-1/PD-L1 in children's classical Hodgkin lymphomas	Human Clinical Samples（Retrospective study）
1401	Bispecific CD3-HAC carried by E1A-engineered mesenchymal stromal cells against metastatic breast cancer by blocking PD-L1 and activating T cells	Mouse Models
1402	Pembrolizumab-induced sarcoid granulomatous panniculitis and bullous pemphigoid in a single patient	Human Clinical Samples（Case series）
1403	Can nivolumab be used safely in idiopathic pulmonary fibrosis?; Le nivolumab peut-il être utilisé dans les fibroses pulmonaires idiopathiques ?	Human Clinical Samples（Case series）
1404	Deep and Durable Response with Combination CTLA-4 and PD-1 Blockade in Mismatch Repair (MMR)-proficient Endometrial Cancer	Human Clinical Samples（Prospective study）
1405	Nanoparticle albumin bound-paclitaxel for treatment of advanced non-small cell lung cancer: an evaluation of the clinical evidence	Human Clinical Samples（Prospective study）
1406	Clinical heterogeneity of hypophysitis secondary to PD-1/PD-l1 blockade: Insights from four cases	Human Clinical Samples（Case series）
1407	Cases from the irAE Tumor Board: A Multidisciplinary Approach to a Patient Treated with Immune Checkpoint Blockade Who Presented with a New Rash	Human Clinical Samples（Retrospective study）
1408	Interferon-β signal may up-regulate PD-L1 expression through IRF9-dependent and independent pathways in lung cancer cells	Mouse Models
1409	Targeted Therapy of Melanoma	Human Clinical Samples（Retrospective study）
1410	Promises and pitfalls in the use of PD-1/PD-L1 inhibitors in multiple myeloma	Human Clinical Samples（Retrospective study）
1411	Effect of Switching Systemic Treatment After Stereotactic Radiosurgery for Oligoprogressive, Metastatic Renal Cell Carcinoma	Human Clinical Samples（Retrospective study）
1412	Overcoming acquired PD-1/PD-L1 resistance with CD38 blockade	Human Clinical Samples（Retrospective study）
1413	Combined blockade of IL6 and PD-1/PD-L1 signaling abrogates mutual regulation of their immunosuppressive effects in the tumor microenvironment	Mouse Models
1414	Endocrine, Sexual Function, and Infertility Side Effects of Immune Checkpoint Inhibitor Therapy for Genitourinary Cancers	Human Clinical Samples（Retrospective study）
1415	Autoimmune Myocarditis Caused by Immune Checkpoint Inhibitors Treated with Antithymocyte Globulin	Human Clinical Samples（Case series）
1416	Indoleamine-2,3-dioxygenase in non-small cell lung cancer: A targetable mechanism of immune resistance frequently coexpressed with PD-L1	Human Clinical Samples（Prospective study）
1417	Endogenous retrovirus expression is associated with response to immune checkpoint blockade in clear cell renal cell carcinoma	Human Clinical Samples（Retrospective study）
1418	Management of melanoma in patients with chronic lymphocytic leukemia	Human Clinical Samples（Prospective study）
1419	A successful pembrolizumab treatment case of lung adenocarcinoma after becoming resistant to ALK-TKI treatment due to G1202R mutation	Human Clinical Samples（Retrospective study）
1420	Safety and Efficacy of PD-1 Inhibitors Among HIV-Positive Patients With Non–Small Cell Lung Cancer	Human Clinical Samples（Prospective study）
1421	Regression of pigmented lesions in a patient with metastatic melanoma treated with immunotherapy	Human Clinical Samples（Retrospective study）
1422	In-field and abscopal response after short-course radiation therapy in patients with metastatic Merkel cell carcinoma progressing on PD-1 checkpoint blockade: A case series	Human Clinical Samples（Case series）
1423	Concurrent, but not sequential, PD-1 blockade with a DNA vaccine elicits anti-tumor responses in patients with metastatic, castration-resistant prostate cancer	Human Clinical Samples（Prospective study）
1424	Avelumab for the treatment of urothelial cancer	Human Clinical Samples（Prospective study）
1425	Tumor molecular profiling of responders and non-responders following pembrolizumab monotherapy in chemotherapy resistant advanced cervical cancer	Human Clinical Samples（Retrospective study）
1426	Chromatin-Remodeling Genes Promote Immunotherapy Resistance	Human Clinical Samples（Retrospective study）
1427	Frameshift events predict anti-PD-1/L1 response in head and neck cancer	Human Clinical Samples（Retrospective study）
1428	Role for Immune Therapy in Advanced Breast Cancer	Human Clinical Samples（Prospective study）
1429	Real-world experience with pembrolizumab toxicities in advanced melanoma patients: A single-center experience in the UK	Human Clinical Samples（Retrospective study）
1430	Non-small cell to small cell lung cancer on PD-1 inhibitors: Two cases on potential histologic transformation	Human Clinical Samples（Case series）
1431	Activated pulmonary tuberculosis in a patient with melanoma during PD-1 inhibition: A case report	Human Clinical Samples（Case series）
1432	Avelumab: A novel anti-Pd-l1 agent in the treatment of merkel cell carcinoma and urothelial cell carcinoma	Human Clinical Samples（Prospective study）
1433	Regulatory B cells induced by pancreatic cancer cell-derived interleukin-18 promote immune tolerance via the PD-1/PD-L1 pathway	Mouse Models
1434	Autoimmune haemolytic anaemia in a patient with advanced lung adenocarcinoma and chronic lymphocytic leukaemia receiving nivolumab and intravenous immunoglobulin	Human Clinical Samples（Retrospective study）
1435	Systemic administration of a TLR7 agonist attenuates regulatory T cells by dendritic cell modification and overcomes resistance to PD-L1 blockade therapy	In Vitro Studies
1436	CRISPR-cas9-mediated disruption of PD-1 on human T cells for adoptive cellular therapies of EBV positive gastric cancer	Mouse Models
1437	Severe cytokine release syndrome in a patient receiving PD-1-directed therapy	Human Clinical Samples（Retrospective study）
1438	Nivolumab Approved for Liver Cancer	Human Clinical Samples（Retrospective study）
1439	Uveitis induced by programmed cell death protein 1 inhibitor therapy with nivolumab in metastatic melanoma patient	Human Clinical Samples（Retrospective study）
1440	Perspectives in immunotherapy: Meeting report from the "Immunotherapy Bridge", Napoli, November 30th 2016	Human Clinical Samples（Retrospective study）
1441	Targeting the PD-1/PD-L1 Immune Checkpoint in EGFR-Mutated or ALK-Translocated Non-Small-Cell Lung Cancer	Human Clinical Samples（RCT）
1442	Remitting seronegative symmetrical synovitis with pitting edema (RS3PE) syndrome induced by nivolumab	Human Clinical Samples（Case series）
1443	Response of advanced stage recurrent lymphoepithelioma-like carcinoma to nivolumab	Human Clinical Samples（Case series）
1444	Entinostat neutralizes myeloid-derived suppressor cells and enhances the antitumor effect of PD-1 inhibition in murine models of lung and renal cell carcinoma	Mouse Models
1445	Predictive role of PD-L1 expression in the response of renal Medullary carcinoma to PD-1 inhibition	Human Clinical Samples（Case series）
1446	Pembrolizumab for advanced melanoma: experience from the Spanish Expanded Access Program	Human Clinical Samples（Retrospective study）
1447	Combined blockade of vascular endothelial growth factor and programmed death 1 pathways in advanced kidney cancer	Human Clinical Samples（Case series）
1448	Response to Pembrolizumab in a Patient With Chemotherapy Refractory Bladder Cancer With Small Cell Variant Histology: A Case Report and Review of the Literature	Human Clinical Samples（Retrospective study）
1449	Pembrolizumab for the treatment of non-small cell lung cancer	Human Clinical Samples（Prospective study）
1450	Immune checkpoint inhibitors in lung cancer: Current status and future directions	Human Clinical Samples（Prospective study）
1451	CML patients with deep molecular responses to TKI have restored immune effectors and decreased PD-1 and immune suppressors	Human Clinical Samples（Retrospective study）
1452	RRx-001 Priming of PD-1 Inhibition in the Treatment of Small Cell Carcinoma of the Vagina: A Rare Gynecological Tumor	Human Clinical Samples（Case series）
1453	Autoimmune Diabetes and Thyroiditis Complicating Treatment with Nivolumab	Human Clinical Samples（Case series）
1454	Immunotherapy in genitourinary cancers: Where are we going?	Human Clinical Samples（Retrospective study）
1455	Combined modality neoadjuvant treatment for stage III/IV melanoma with PD-1 blockade plus radiation: A case series	Human Clinical Samples（Case series）
1456	An update on the pharmacodynamics, pharmacokinetics, safety and clinical efficacy of nivolumab in the treatment of solid cancers	Human Clinical Samples（Retrospective study）
1457	Evaluation of the pharmacokinetics and metabolism of pembrolizumab in the treatment of melanoma	Human Clinical Samples（Prospective study）
1458	Pembrolizumab in patients with advanced triple-negative breast cancer: Phase Ib keynote-012 study	Human Clinical Samples（RCT）
1459	The safety and efficacy of nivolumab for the treatment of advanced renal cell carcinoma	Human Clinical Samples（Prospective study）
1460	Nivolumab for the treatment of classical Hodgkin lymphoma after failure of autologous stem cell transplant and brentuximab	Human Clinical Samples（Prospective study）
1461	Pembrolizumab for the treatment of PD-L1 positive advanced or metastatic non-small cell lung cancer	Human Clinical Samples（Retrospective study）
1462	Focal lung infiltrate complicating PD-1 inhibitor use: A new pattern of drug-associated lung toxicity?	Human Clinical Samples（Retrospective study）
1463	Programmed death 1 immune checkpoint inhibitors	Human Clinical Samples（Retrospective study）
1464	Oncolytic viral therapy using reovirus	Mouse Models
1465	Clinical trials of PD-1 and PD-L1 inhibitors in NSCLC	Human Clinical Samples（RCT）
1466	Molecular pathways: Next-generation immunotherapy-inhibiting programmed death-ligand 1 and programmed death-1	Human Clinical Samples（Retrospective study）
